# Supplementary material for: A significant risk of metabolic dysfunction-associated fatty liver disease plus diabetes on subclinical atherosclerosis
Source: PLoS One. 2022 May 31;17(5):e0269265. doi: 10.1371/journal.pone.0269265 (PMC9154100; doi:10.1371/journal.pone.0269265)
Supplement: S1 Data — (XLSX) [file pone.0269265.s001.xlsx]

## Sheet: CAscore2012-17
Serial No.	age	Male=1	Height	BW	ＢＭＩ	WC	VAT	BP(systolic）	BP(diastolic)	ＡＳＴ	ＡＬＴ	ＬＤＨ	ＡＬＰ	γGTP	ＣＨＥ	TB	DB	TP	Alb	TC	ＨＤＬ-C	ＬＤＬ-C	TG	FBS	ＨbＡ１ｃ	ＨＯＭＡ－Ｒ	ＨＯＭＡ－β	UA	BUN	Cr	ｅＧＦＲ	elevated CRP	CACS>0	CACS>100	PWV>1400	IMT+	MAFLD	Obesity-MAFLD	Lean-MAFLD	DM-MAFLD	NAFLD	HTN+	DM+	HL+	Non-smoker	Non-drinker	Exercise
9	39	1	182.9	125.5	37.5	128.5	277.9	116	83	32	37	164	142	63	435	0.9	0.1	7	4.2	197	56	116	170	133	5.9	4.9	77.1	7.3	11.7	0.92	72	0	0	0	0	1	1	1	0	1	0	1	1	0	0	0	1
53	63	1	172.9	87.2	29.2	104.4	298	116	70	29	41	223	246	45	276	0.6	0.1	6.9	4	207	41	134	147	139	7.2	2.7	37.9	7.1	22.8	1.13	52	1	1	0	1	1	1	1	0	1	0	1	1	0	0	0	1
56	44	1	168.1	82.1	29.1	97.1	179.9	114	77	68	123	182	203	60	402	0.8	0.1	6.6	4.2	198	36	122	214	119	6.6	4.7	102.9	8.3	20.1	1.09	59	1	1	0	0	0	1	1	0	1	0	0	1	1	0	0	0
63	64	1	172.2	85.5	28.8	92.5	143.3	128	81	25	18	180	217	57	348	0.9	0.1	6.3	4.3	201	59	111	104	119	6.1	2.6	57.9	6.3	14.4	0.6	103	0	1	1	1	1	1	1	0	1	0	1	1	1	0	0	0
120	61	1	163.8	73.3	27.3	84.7	145.7	112	85	19	20	163	300	54	300	1	0.1	7.5	4.2	203	55	126	69	101	5.4	1.5	56.8	6.7	15.6	0.9	66	0	1	0	1	1	1	1	0	0	0	1	0	0	0	0	0
179	63	1	164.3	70.8	26.2	83.7	118.5	109	71	29	21	135	120	72	388	0.7	0.1	6.8	4.7	264	42	178	193	122	6.5	2.1	42.7	5.2	15.2	0.79	76	0	1	0	0	1	1	1	0	1	0	1	1	0	0	0	0
210	75	1	173.8	77.4	25.6	99.2	208.2	109	61	25	19	162	142	24	242	0.6	0.1	6.5	3.7	199	63	114	60	139	6.6	2.7	37.9	4.6	11.8	0.67	87	0	0	0	1	0	1	1	0	1	0	0	1	0	0	0	0
234	50	1	173.6	76.6	25.4	94.5	158.3	119	84	24	27	145	211	75	412	0.8	0.1	7.1	4.6	251	50	125	486	122	5.8	1.8	36.6	8.9	11.7	0.84	76	0	1	0	1	0	1	1	0	0	0	0	0	0	0	0	0
241	66	1	157.4	62.7	25.3	83.6	152.3	117	67	22	19	154	120	70	304	0.8	0.1	7.1	4.1	230	52	152	109	140	6.4	1.4	18.7	8.5	17.1	0.83	71	0	1	0	1	1	1	1	0	1	0	1	1	0	0	0	1
244	63	1	168.3	71.6	25.3	91	208.9	127	77	20	24	150	137	50	423	1.3	0.1	7	4.5	177	56	97	143	137	6.4	1.4	19.5	5.8	14.8	0.77	77	0	0	0	0	0	1	1	0	1	0	0	1	1	0	0	1
247	56	1	165.8	69.2	25.2	91.2	145.9	150	99	133	126	173	215	705	319	0.6	0.1	7.6	4.7	274	39	103	758	141	6.1	7	92.3	8.2	10.7	0.76	81	1	1	1	1	0	1	1	0	1	0	1	1	1	0	0	1
262	57	1	174.5	67	25.1	92.3	68.9	123	83	23	15	292	181	51	350	1.2	0.1	6.6	4.1	204	48	129	84	106	5.1	0.8	25.1	6.4	9	0.65	97	0	1	0	0	0	0	0	0	0	0	0	0	0	0	0	0
312	40	1	181.7	81.1	24.6	88.4	55.4	121	75	21	23	62	188	34	328	0.6	0.1	7	4.6	268	51	184	71	106	5.4	1.6	50.2	5.5	16.2	0.79	87	0	1	0	0	1	0	0	0	0	0	0	0	0	0	0	0
323	54	1	172	72.6	24.5	91.3	175	109	81	32	29	183	393	140	310	1.2	0.1	7.1	4	172	49	92	199	143	6.6	2	27	5.2	13.3	0.8	78	1	1	0	0	0	1	1	0	1	0	1	1	0	0	0	0
469	57	1	166.1	60.7	23.1	84.3	103	125	87	15	7	125	133	45	389	1	0.1	6.8	4.4	247	41	182	96	107	5.9	0.8	24.5	5.4	12	0.8	76	0	1	1	0	0	0	0	0	0	0	0	0	0	0	0	0
487	68	1	175.6	67.8	22.9	81.5	63.2	154	94	63	44	159	201	43	205	0.8	0.1	6.8	4.4	183	88	65	45	101	5.4	0.7	28.4	7.4	15.3	0.91	64	0	1	1	1	0	0	0	0	0	0	1	0	0	0	0	1
491	68	1	170.1	66.3	22.9	83.9	124	124	66	18	15	159	191	111	260	2.2	0.2	6.7	4.7	189	60	82	334	106	4.7	1	33.5	7.7	10.5	0.9	64	0	1	1	1	1	1	0	1	0	0	1	0	0	0	0	1
516	59	1	174.6	68.9	22.6	89.6	127.1	153	84	17	5	158	146	77	285	0.5	0.1	6.5	4.1	148	42	53	221	99	5	1.5	60	7.3	11.9	0.74	83	0	1	0	1	1	1	0	1	0	0	1	0	0	0	0	0
548	51	1	160.5	57.3	22.2	80.7	77.3	102	65	17	17	140	203	43	381	0.5	0.1	6.8	4.1	168	48	98	106	101	5.6	0.7	28.4	6.7	11.2	0.73	89	0	1	0	1	0	0	0	0	0	0	1	0	0	0	0	0
551	66	1	173.6	66.3	22.2	76.1	92.4	93	63	28	20	150	199	55	331	0.9	0.1	7.1	4.2	154	53	73	99	101	6	1.5	56.8	5.1	11.3	0.8	73	1	1	1	0	1	1	0	1	0	0	1	0	1	0	0	1
630	45	1	171.1	62.7	21.4	77.4	41.8	114	78	12	14	154	306	41	423	0.8	0.1	7.1	4.6	234	49	152	145	331	13.1	4.1	6.7	2.6	18.7	0.68	97	0	1	1	0	0	0	0	0	0	0	0	1	0	0	0	0
639	39	1	171.8	64.9	21.3	76.3	82.4	116	74	21	23	142	197	67	342	1	0.1	6.4	4.3	207	47	134	88	97	5.1	0.7	31.8	4.1	11	0.76	92	0	0	0	0	0	0	0	0	0	0	0	0	0	0	0	0
655	54	1	171.9	62.6	21.2	77	47.4	113	88	24	14	162	163	88	322	0.9	0.1	6.6	3.9	227	72	122	94	103	5.4	1	36	6.1	12.9	0.79	79	0	1	0	0	1	0	0	0	0	0	0	0	1	0	0	1
690	68	1	173.6	62.4	20.7	83.7	106	128	71	23	16	148	197	26	310	1.4	0.1	6.8	4.6	173	57	87	105	131	7.6	12.9	211.8	5.7	17	0.86	67	0	1	1	1	1	1	0	1	1	0	0	1	1	0	0	0
696	66	1	164.3	55.8	20.7	72.8	36.4	113	65	20	13	140	179	36	269	0.8	0.1	6.6	4.1	206	70	106	55	108	5.5	0.5	16	5.3	12	0.86	68	1	1	0	0	0	0	0	0	0	0	0	0	0	0	0	0
3	60	1	171.7	128.9	43.7	128.2	318.7	131	89	115	99	238	230	478	292	1.2	0.1	7.4	3.8	191	56	95	196	143	6.9	11.3	144	6.5	12.4	0.75	82	1	1	1	0	0	1	1	0	1	0	1	1	0	0	0	1
14	62	1	164.8	88.9	32.7	102.5	190	136	67	50	51	218	168	66	308	0.9	0.1	7.2	4.2	171	53	96	113	121	5.8	4.5	93.1	6	18.2	0.92	64	0	1	1	0	1	1	1	0	0	0	1	0	1	0	0	0
15	52	1	177.7	102.4	32.4	116.1	271.5	119	69	67	17	207	204	823	286	1.1	0.3	8	4	225	63	129	173	213	7.7	3.2	14.4	8.2	13.5	1.06	57	1	1	1	1	1	1	1	0	1	0	1	1	1	0	0	0
27	47	1	164	83.2	30.9	103.3	181.7	119	92	94	148	231	310	124	406	0.9	0.1	7.7	4.5	283	42	209	178	117	6.6	4.3	100	7.2	10.7	0.86	75	1	0	0	1	0	1	1	0	1	0	0	1	1	0	0	0
28	82	1	162.8	82	30.9	100.6	191.8	139	80	83	89	242	218	62	209	1.2	0.1	7.4	4.3	203	45	128	152	114	6.1	3.9	98.8	6.7	8.9	1.14	47	0	1	1	0	0	0	0	0	0	0	1	0	1	0	0	0
42	54	1	170.2	86.7	29.9	96	189.9	133	83	22	24	151	79	31	388	0.9	0.1	7.2	4.6	195	52	126	97	114	6.3	2.5	63.5	7.3	19.9	0.93	67	0	0	0	0	0	1	1	0	1	0	1	1	1	0	0	0
52	63	1	177	91.6	29.2	100.3	170.3	129	76	27	15	228	95	43	260	0.6	0.1	7.1	4.4	209	40	109	377	95	6	1.2	56.3	6.1	17.4	1.11	52	1	1	0	1	0	0	0	0	0	0	1	1	1	0	0	0
61	43	1	169	62.8	28.9	98.2	181.3	108	81	19	37	144	198	168	416	1.1	0.1	6.6	4.1	204	54	130	79	101	5.5	2	75.8	6.5	12.8	0.78	84	0	0	0	0	0	1	1	0	0	0	0	0	0	0	0	0
91	40	1	177.7	88.4	28	96.9	201.9	104	78	22	23	185	243	157	448	0.7	0.1	7.5	4.6	297	48	144	483	122	5.9	4.2	85.4	11	15.6	1.02	66	1	0	0	1	0	1	1	0	0	0	0	0	0	0	0	1
93	60	1	165.2	76.4	28	96.8	198.4	118	78	21	17	180	199	115	379	1.1	0.1	8.1	4.8	206	55	127	130	131	5.6	2.9	47.6	7.2	13.5	1.03	57	0	0	0	0	0	1	1	0	1	0	1	1	0	0	0	1
95	70	1	171	81.6	27.9	92.9	138.1	130	78	14	13	160	194	24	320	0.9	0.1	7.2	4.6	241	53	151	122	149	6.6	2.9	33.5	5.6	15.9	0.76	76	0	1	0	1	0	1	1	0	1	0	1	1	1	0	0	1
109	60	1	185.3	94.9	27.6	104.8	237.8	116	82	24	16	199	168	29	286	1.5	0.1	6.2	3.8	217	52	145	155	97	6.2	1.4	63.5	7.9	15.5	0.94	64	0	1	0	1	0	1	1	0	1	0	1	1	0	0	0	0
119	56	1	176.2	84.9	27.3	96.4	165.4	134	77	22	18	159	170	49	363	0.8	0.1	7.5	3.9	209	46	139	76	132	7.2	2.3	36.5	7.2	13.4	0.93	66	0	0	0	1	1	1	1	0	1	0	1	1	0	0	0	1
135	55	1	166.4	74.6	26.9	90.4	136.2	110	77	23	26	164	268	71	378	0.5	0.1	7.1	4.1	197	41	121	144	102	5.8	5.5	203.1	4.9	12.7	0.96	64	0	1	0	0	0	0	0	0	0	0	1	0	1	0	0	0
137	48	1	171.7	79.3	26.9	92.3	89	121	90	20	14	128	139	39	192	1.2	0.1	6.8	4.1	232	62	134	130	103	5.6	0.8	27	7	12.6	0.92	70	0	0	0	0	0	1	1	0	0	0	1	0	0	0	0	0
151	55	1	172.8	65.7	26.6	95.2	145.2	137	83	19	25	166	207	53	380	1.1	0.1	6.5	4.2	206	37	141	173	151	6.7	4.5	49.1	8.6	13	0.76	81	0	1	1	0	0	1	1	0	1	0	0	1	0	0	0	0
157	42	1	175.3	81.5	26.5	91.5	126.3	125	91	22	30	131	187	131	502	0.4	0.1	7.3	4.5	247	38	116	537	116	5.9	2.9	67.9	5.2	16.4	0.83	80	1	0	0	1	0	1	1	0	1	0	0	1	0	0	0	0
180	56	1	172.4	77.9	26.2	85	122.4	102	65	23	25	175	250	43	376	0.9	0.1	6.8	4.1	173	46	98	98	132	5.9	2	31.3	8.1	15	0.89	68	0	0	0	0	0	1	1	0	1	0	0	1	0	0	0	0
192	68	1	165.9	71.5	26	90	80.2	125	72	18	23	133	493	40	299	0.7	0.1	7	4.3	235	48	148	118	119	6.4	1.2	25.7	5.9	12.1	0.55	111	0	1	1	1	0	1	1	0	1	0	1	1	1	0	0	0
195	60	1	173.5	78.2	26	89.8	98	112	80	20	24	146	193	17	288	0.8	0.1	6.7	4.1	214	41	121	188	102	5.7	1.5	55.4	6.8	12.4	0.83	72	0	1	0	0	0	1	1	0	0	0	0	0	0	0	0	1
202	63	1	169.2	63	25.9	90.3	132.3	151	95	17	18	150	200	71	382	0.9	0.1	6.9	4.1	182	41	115	115	202	8.2	2	10.4	6.3	12	1.19	49	1	1	0	1	0	1	1	0	1	0	1	1	0	0	0	0
204	72	1	160.8	56.9	25.8	97.9	269.5	170	83	51	42	246	463	191	324	1.1	0.1	7.1	4.2	219	83	96	214	312	9.8	6.9	13	6	17.8	0.78	75	0	1	1	1	0	1	1	0	1	0	1	1	0	0	0	0
211	49	1	163	58.5	25.6	86.6	130.2	131	96	44	57	182	226	101	375	0.9	0.1	7.8	4.9	171	61	74	159	119	5.4	2.4	51.4	7.7	11	1.18	53	0	1	0	1	0	1	1	0	0	0	1	0	1	0	0	0
212	62	1	170.5	74.3	25.6	85.2	130	110	78	36	38	178	228	58	355	1.7	0.1	7.2	4.2	179	46	97	119	109	5.6	1.9	54.8	7.4	17.7	1.17	50	0	1	0	1	0	1	1	0	0	0	1	0	0	0	0	1
229	71	1	160.2	65.2	25.4	89.1	118.6	120	65	28	19	210	166	38	262	1.7	0.1	6.9	4.4	212	80	94	60	91	5.5	0.4	25.7	7.3	10.7	0.78	75	0	1	0	1	0	0	0	0	0	0	0	0	0	0	0	1
230	78	1	170.6	73.9	25.4	86.7	178.9	112	60	23	23	149	276	169	214	0.9	0.1	7	4.7	204	75	92	175	123	5.1	0.9	18	5.8	13.9	1.14	48	0	1	1	1	1	1	1	0	1	0	1	1	1	0	0	0
231	61	1	171.4	64.6	25.4	94.9	170.8	148	77	48	31	163	291	307	332	0.9	0.1	7.1	4.9	165	44	70	288	130	5.6	4.5	75.2	7.7	9.4	0.8	74	0	1	1	1	0	1	1	0	0	0	1	0	1	0	0	0
236	59	1	169.8	63.4	25.4	87.8	125.2	108	77	25	12	209	127	42	294	1.1	0.1	6.4	3.9	220	67	131	49	102	5.3	0.8	27.7	7.8	13.1	0.89	67	0	1	1	0	0	0	0	0	0	0	0	0	0	0	0	1
238	68	1	170.6	73.6	25.3	94.3	178.5	125	91	22	20	136	134	30	252	0.9	0.1	6.8	4.5	175	44	103	122	117	5.7	2.3	53.3	5.5	19	1.17	48	0	1	1	1	0	1	1	0	0	0	0	0	1	0	0	0
243	74	1	171.4	74.2	25.3	86.5	112.9	136	91	17	13	126	154	31	312	1.8	0.1	6.8	4.1	182	46	73	229	110	5.4	1.9	53.6	7	18.3	0.77	75	0	1	0	1	0	1	1	0	0	0	1	0	1	0	0	0
248	74	1	172.4	74.8	25.2	95.9	217.2	108	54	14	10	151	187	81	281	0.7	0.1	6.9	4.3	177	53	86	196	115	6	2	48.5	5.7	15.6	1.07	52	1	1	1	1	0	1	1	0	0	0	1	0	0	0	0	1
254	56	1	173.2	75.4	25.1	89.3	119.8	127	83	20	14	164	165	19	410	1	0.1	7	4.5	237	61	115	190	101	5.4	1	37.9	6.8	14.9	0.92	67	0	1	0	1	0	1	1	0	0	0	0	0	0	0	0	0
265	71	1	159.6	63.7	25	86.8	130.3	142	73	29	28	166	128	35	185	0.8	0.1	7	4.3	167	36	101	178	110	5.5	1.1	30.6	5.8	10.4	0.94	61	0	1	1	1	1	1	1	0	0	0	1	0	1	0	0	1
271	54	0	154.1	52.2	25	88.5	74.3	117	91	26	26	212	132	27	250	1.1	0.1	6.6	4.4	196	87	81	63	124	6.1	1.8	35.4	3.4	7.7	0.49	97	0	0	0	0	0	1	1	0	1	0	1	1	1	0	0	1
281	86	1	158.4	62.2	24.8	89.5	42.2	136	79	25	18	172	174	26	226	1	0.1	6.6	4.3	215	95	86	68	112	6.1	0.6	14.7	6.5	15.9	0.7	80	0	1	0	1	0	0	0	0	0	0	1	1	1	0	0	0
283	66	1	170.1	71.8	24.8	87	91.7	112	64	28	20	180	118	35	405	1	0.1	6.5	4.2	222	64	129	67	101	5.6	0.7	28.4	6.5	16.2	0.97	60	0	1	1	1	0	0	0	0	0	0	0	0	0	0	0	1
291	50	1	177.7	78.1	24.7	84.2	68.2	122	77	30	20	185	149	58	358	0.8	0.1	6.9	4.2	167	47	69	217	97	5.5	0.2	10.6	8	15.6	1.06	59	1	0	0	1	0	0	0	0	0	0	0	0	0	0	0	1
298	35	1	170.5	71.9	24.7	84.7	76.7	98	69	28	35	159	184	160	352	0.8	0.1	7.1	4.6	215	54	128	194	95	5.1	1.4	67.5	7.2	10.8	1.02	68	0	0	0	0	0	1	1	0	0	0	0	0	0	0	0	0
302	54	1	171.6	72.4	24.6	85.1	144	134	76	18	17	210	118	49	353	1	0.1	6.6	4.3	185	46	95	229	110	5.4	2.2	61.3	9.7	13.6	0.9	68	0	1	0	1	0	1	1	0	0	0	1	0	0	0	0	1
314	70	1	165.8	67.4	24.5	89	134.6	138	62	22	24	169	228	31	331	1.4	0.1	7.4	4.6	181	41	113	90	149	6.8	1.1	12.6	6.9	11.6	0.85	68	0	1	1	1	0	1	1	0	1	0	1	1	0	0	0	1
315	68	1	172.7	73.2	24.5	88.5	112.6	137	84	14	11	159	161	32	264	1.2	0.1	6.5	4	184	70	90	61	123	6.2	0.6	12	6.8	15.1	1.04	55	0	1	0	1	0	0	0	0	0	0	0	0	1	0	0	0
329	56	1	168.6	62.5	24.4	83	25.9	161	84	31	33	190	160	127	256	0.9	0.1	5.9	4	201	67	110	81	99	5.4	0.5	20	6.7	18.3	1.18	50	0	1	0	1	0	0	0	0	0	0	1	0	0	0	0	1
351	50	1	179.3	77.7	24.2	94.4	102.9	122	86	26	12	170	188	39	275	0.7	0.1	6.3	4.2	259	89	131	67	115	5.3	1.4	34.6	6	19.1	0.67	96	0	1	0	0	0	1	1	0	0	0	1	0	0	0	0	1
356	82	1	163.8	64.6	24.1	85.3	119.8	108	61	34	44	156	192	44	343	0.9	0.3	7.3	4.2	241	65	129	109	106	5.4	0.8	25.1	6.6	26.4	0.92	60	0	1	1	1	0	0	0	0	0	0	1	0	1	0	0	0
363	52	1	170.5	69.7	24	87.4	139	117	68	23	19	148	137	49	381	0.6	0.1	7.4	4.6	240	68	129	179	97	5.5	1	42.4	7.7	16.2	0.63	101	0	1	0	1	0	1	1	0	0	0	1	0	0	0	0	1
366	50	1	180	77.9	24	89.1	116.5	127	85	30	25	131	175	81	321	0.4	0.1	6.7	4.3	207	59	117	147	105	5.7	2.1	68.6	7.3	12.9	1.05	58	1	1	0	0	0	1	1	0	0	0	1	0	0	0	0	0
371	47	1	180	71.3	24	86.4	122.5	129	74	20	11	185	149	37	405	0.9	0.1	7	4.2	213	54	133	74	111	5.8	1.9	52.5	6	18.1	0.83	77	0	1	1	0	0	0	0	0	0	0	0	0	0	0	0	1
376	69	1	162.9	63.3	23.9	87.4	144.4	103	68	24	16	186	189	52	397	0.9	0.1	7.2	4.3	231	50	124	319	187	8.1	1.8	11.6	6	15.1	0.75	78	0	1	1	1	1	1	1	0	1	0	0	1	0	0	0	0
381	65	1	178.6	76.3	23.9	83.1	50.4	113	62	25	14	166	153	20	222	0.7	0.1	6.4	4.2	193	64	109	49	100	5.6	0.7	29.2	7.2	22.8	1.18	48	0	1	0	0	1	0	0	0	0	0	1	0	0	0	0	1
394	72	1	167.8	66.6	23.7	85.8	180.4	131	68	26	29	177	192	41	343	0.6	0.1	7	4.2	213	36	140	117	94	5.5	1.4	69.7	5.8	14.5	1.1	50	0	1	1	1	0	1	1	0	0	0	1	0	0	0	0	1
401	57	1	161.8	57.6	23.7	78.8	72.5	110	77	16	11	133	190	20	237	1.6	0.1	6.9	4.3	137	44	68	88	107	5.5	1.1	32.7	7.7	13.8	0.85	73	0	1	0	0	0	0	0	0	0	0	1	0	0	0	0	0
406	68	1	165.1	60	23.6	79.1	41.2	118	59	37	27	217	160	12	246	0.9	0.1	7.3	4	228	59	130	71	114	5.8	1.1	28.2	5.1	26.7	1.26	44	0	1	0	0	1	0	0	0	0	0	0	0	0	0	0	1
409	55	1	160.7	61	23.6	82.8	73.4	149	79	27	34	168	107	154	317	0.8	0.1	7.2	4.4	193	77	82	114	188	6.5	2.3	14.4	9.5	19.5	1.03	60	1	1	1	1	0	1	1	0	1	0	1	1	0	0	0	1
411	67	1	161.7	57.5	23.6	86.4	136.5	128	70	26	32	136	159	26	226	0.9	0.1	7.5	4.5	136	54	55	58	105	5.6	1	34.3	5.6	14.3	0.72	81	0	1	0	1	1	0	0	0	0	0	1	0	1	0	0	1
430	51	1	172	65.1	23.5	84.3	148	119	84	17	11	165	177	47	308	0.6	0.1	6.4	4.1	229	49	136	180	100	5.4	0.7	29.2	5.8	13.4	1.01	60	0	1	0	0	0	0	0	0	0	0	0	0	0	0	0	1
452	68	1	164.5	62.9	23.2	82.6	126.8	132	76	15	4	146	145	15	292	0.9	0.1	7	3.8	188	56	111	81	109	5.4	1.1	31.3	5.6	20.3	1.64	33	0	1	1	1	0	1	1	0	0	0	1	0	1	0	0	1
485	72	1	164	61.5	22.9	85.3	114.3	139	87	18	12	188	213	61	413	0.8	0.1	6.7	4.4	161	41	82	176	109	5.5	1.1	31.3	5.8	13.6	0.81	72	0	1	0	1	0	0	0	0	0	0	0	0	0	0	0	0
501	62	1	170.4	66.3	22.8	81.3	111.3	106	70	22	20	169	191	25	359	1	0.1	7.1	4.5	273	66	168	117	95	5.7	0.7	33.8	5.4	13.6	0.91	66	0	1	0	0	0	0	0	0	0	0	0	0	0	0	0	0
504	61	1	170.3	63.8	22.7	90.1	118.4	150	85	28	19	180	230	33	347	0.9	0.1	6.9	4.2	201	74	101	87	137	6.6	1.4	19.5	6	11.2	0.63	97	0	0	0	1	1	1	0	1	1	0	1	1	0	0	0	1
509	65	1	174.9	67.3	22.7	84.6	112.8	126	77	31	28	184	198	75	429	0.9	0.1	6.5	4.2	196	35	95	204	157	6.3	1.2	11.5	7.2	15	0.76	79	0	1	0	0	0	1	0	1	1	0	0	1	0	0	0	0
526	59	1	177.1	70.7	22.5	89.5	124.8	135	66	23	23	181	177	12	276	0.8	0.1	6.5	4.4	171	60	93	57	137	6.9	1	14.6	5.3	6.3	0.59	105	0	1	1	1	0	1	0	1	1	0	1	1	1	0	0	1
527	66	1	171.3	66	22.5	83.5	97.9	122	70	22	27	149	152	31	260	1	0.1	6.7	4.2	208	74	101	88	104	5.6	0.8	26.3	6.1	14	0.96	60	0	1	1	1	0	0	0	0	0	0	0	0	0	0	0	0
533	66	1	177.6	70.5	22.4	84.3	106.4	128	85	18	17	165	191	34	333	0.7	0.1	6.8	4.4	261	48	168	196	113	5.4	1.4	36	3.9	12.9	0.86	69	0	1	0	1	1	0	0	0	0	0	0	0	0	0	0	1
569	75	1	162	57.7	22	81.8	137.9	103	65	22	17	194	186	17	421	1	0.1	7.5	4.7	251	63	155	134	120	6.5	1.2	25.3	5.9	13.1	0.98	57	0	1	1	1	1	1	0	1	1	0	1	1	1	0	0	0
572	56	1	160.7	56.9	22	74.9	72.2	128	83	30	23	190	144	60	350	1	0.1	7.3	4.5	287	79	170	78	93	5.6	0.7	36	5	13.4	1.03	58	0	1	0	1	0	0	0	0	0	0	0	0	0	0	0	1
583	70	1	163.7	58.7	21.9	80.6	87.3	112	71	29	25	157	152	20	239	1.1	0.1	6.4	4.4	226	76	106	115	106	5.3	1.3	41.9	5.1	14.9	0.91	63	0	1	1	1	1	0	0	0	0	0	0	0	0	0	0	1
584	68	1	176.4	68.2	21.9	86.1	102.4	125	74	15	16	157	162	42	290	0.9	0.1	6.4	3.9	157	57	79	51	98	5.7	1	41.1	6	12.9	1.05	54	0	1	1	1	0	0	0	0	0	0	1	0	1	0	0	0
614	62	1	171.7	63.5	21.5	83.9	117	102	74	23	20	168	189	19	314	0.7	0.1	6.7	4.2	200	73	78	85	107	5.8	0.8	24.5	4.9	10.1	0.85	70	0	1	0	1	0	0	0	0	0	0	0	0	1	0	0	1
643	42	1	163.3	56.8	21.3	74.4	66.9	105	77	39	30	179	206	69	319	1.1	0.1	8	4.4	193	68	101	125	108	5.4	0.5	16	8.4	14.7	1.09	60	0	0	0	0	0	0	0	0	0	0	0	0	0	0	0	1
673	63	1	162.3	55.1	20.9	79.2	70.3	133	83	13	13	144	133	18	281	1.5	0.1	6.9	4.4	245	83	130	99	95	5.4	0.5	22.5	7.4	14.2	0.92	63	0	1	1	1	0	0	0	0	0	0	0	0	0	0	0	1
706	57	1	162.5	54.3	20.6	76.2	66.6	104	69	19	10	147	104	28	359	0.8	0.1	7.2	5	182	49	117	102	134	6.1	2.6	40.6	5.1	20.3	1.04	58	0	1	0	0	1	0	0	0	0	0	1	1	1	0	0	0
770	71	1	172.7	65.6	19.9	80	144	116	68	32	25	157	137	44	334	1.3	0.1	7.1	4.5	172	47	87	165	110	5.9	1.1	30.6	7	14.3	1.11	50	0	1	1	1	0	1	0	1	0	0	1	0	1	0	0	0
802	61	1	167.1	54.6	19.4	70.2	42.5	121	75	20	10	134	163	37	293	1.2	0.1	6.8	4.3	214	105	76	59	92	5.2	0.2	12.4	5	13.3	0.79	77	0	1	0	1	0	0	0	0	0	0	0	0	0	0	0	1
815	56	1	175.8	59.1	19.1	78.9	99.3	100	68	24	19	179	185	54	367	1.1	0.1	6.4	4.1	210	57	115	162	105	5.4	1	34.3	6.9	12.6	1.01	59	0	1	0	1	0	0	0	0	0	0	0	0	0	0	0	0
826	50	0	161.4	49.3	18.9	74.4	30.2	106	77	20	16	178	101	30	291	1.2	0.1	6.6	4.4	190	77	90	47	112	5.8	0.6	14.7	6	11.6	0.7	67	0	1	0	0	0	0	0	0	0	0	0	0	0	0	0	1
828	72	1	169.2	53.8	18.8	75.5	69.1	161	81	34	20	257	168	18	296	0.8	0.1	6.9	4	167	49	85	92	89	5.4	0.2	13.8	7.7	24.5	0.97	58	0	1	1	1	0	0	0	0	0	0	1	0	0	0	0	0
16	43	1	174.2	98.2	32.4	101.6	144.4	133	85	30	28	197	86	66	325	1.4	0.1	7.3	4.3	265	58	158	106	107	5.5	1.3	40.9	8.7	13.3	0.84	78	0	1	0	1	0	1	1	0	0	0	0	0	0	1	0	1
41	71	1	166.1	82.5	29.9	98.6	202.3	115	76	34	42	181	141	92	278	0.9	0.1	6.9	4.2	223	43	137	92	114	5.8	1.7	42.4	6.6	17.9	0.87	67	0	1	1	0	1	1	1	0	0	0	1	0	1	1	0	1
45	52	1	171.4	87.1	29.6	98.1	152.2	121	85	22	29	220	210	109	383	0.8	0.1	7.6	4.6	171	38	104	166	112	5.9	4.4	117.6	5.9	13.2	0.91	69	1	1	0	1	0	1	1	0	0	0	1	0	1	1	0	0
65	58	1	168.4	81.3	28.7	89.3	87.5	157	82	18	21	138	125	71	146	1	0.1	6.6	4.2	192	42	105	156	108	5.5	1.9	56	6.2	11.8	0.87	70	0	1	0	1	1	1	1	0	0	0	1	0	1	1	0	0
81	57	1	170.9	82.8	28.3	89.5	101.3	148	103	23	28	159	121	81	410	0.9	0.1	7.1	4.4	221	59	139	141	110	5.8	4.1	114.9	6.9	10.9	0.88	70	0	1	1	0	0	1	1	0	0	0	1	0	0	1	0	1
153	45	1	179.9	86	26.6	98.3	102.7	124	91	27	36	182	193	74	416	1.3	0.1	7.5	4.9	179	35	99	316	102	5.2	2.3	83.1	7.4	12.8	0.85	78	0	0	0	0	0	1	1	0	0	0	1	0	0	1	0	0
214	40	1	171.1	74.9	25.6	90.3	46.2	137	88	36	38	178	157	134	420	0.8	0.1	7.1	4.6	240	58	139	374	99	5	1.7	70	7.8	8.7	0.66	106	0	1	0	1	0	1	1	0	0	0	1	0	0	1	0	0
219	49	1	172.9	76.6	25.6	84.9	57.8	102	63	24	19	202	158	19	392	0.8	0.1	7.3	4.5	260	57	158	129	100	5.7	0.7	29.2	6.2	15.9	1.03	61	0	1	0	0	0	0	0	0	0	0	0	0	0	1	0	1
261	54	1	175.7	77.4	25.1	86.2	91.8	112	80	22	14	164	212	40	333	0.9	0.1	7.2	4.7	150	47	80	121	162	6.8	2	18.2	5.8	19.2	0.89	70	0	1	1	0	1	1	1	0	1	0	1	1	1	1	0	0
266	64	1	171.4	73.5	25	93.1	237	133	80	22	22	176	216	39	328	0.8	0.1	7	4.3	268	47	163	150	127	6.2	2.5	45	6	15.6	0.9	65	0	1	0	1	1	1	1	0	1	0	1	1	1	1	0	1
306	82	0	161.8	64.3	24.6	93.5	76.9	138	87	25	17	199	212	15	307	0.5	0.1	6.8	4.2	253	66	151	87	95	6.2	1.4	67.5	4.8	11.2	0.89	46	0	1	0	1	0	1	1	0	0	0	0	0	0	1	0	0
324	56	1	172.7	73.2	24.5	87.6	107.8	102	76	26	17	153	155	21	271	1.3	0.1	6.8	4.4	224	59	136	110	110	5.7	1.1	30.6	7.4	16.7	1.05	58	0	1	0	0	0	0	0	0	0	0	0	0	0	1	0	1
328	55	1	167.7	68.7	24.4	77.9	65.4	120	76	37	31	172	172	54	291	1.1	0.1	7.1	4.5	161	50	69	99	102	5.3	0.8	27.7	5.9	13.4	0.66	97	0	1	0	1	0	0	0	0	0	0	1	0	1	1	0	1
330	67	1	163.2	65.1	24.4	85.7	129.9	135	90	20	18	153	204	21	438	1	0.1	7.4	4.7	251	67	155	72	122	5.9	1.8	36.6	6.7	20.1	0.78	76	0	1	0	1	0	1	1	0	0	0	1	0	0	1	0	0
337	69	0	158.5	61	24.3	87.6	143	137	86	33	36	328	262	23	358	1.5	0.1	7.1	4.6	230	59	128	161	108	5.3	1.6	48	6.6	13.4	0.56	80	0	1	0	1	0	1	1	0	0	0	1	0	1	1	0	0
435	51	1	164.4	63.2	23.4	79.8	76.5	134	96	20	17	143	180	26	351	0.9	0.1	6.8	4.3	198	51	136	79	106	5.7	1.8	58.6	6.2	12.1	0.87	72	0	1	0	0	1	0	0	0	0	0	0	1	0	1	0	0
443	60	1	176.1	72.3	23.3	80.7	84.8	140	93	17	14	127	391	42	265	0.6	0.1	7.3	4.3	202	70	107	67	116	6.3	0.6	13.6	4	15.1	0.96	63	0	1	0	1	0	0	0	0	0	0	1	1	0	1	0	0
463	76	1	157	57	23.1	84.8	116.1	149	91	21	16	194	199	73	353	0.8	0.1	6.9	4.3	197	42	133	142	99	5.7	2.9	120	7.7	17	1.3	42	0	1	1	1	0	1	1	0	0	0	1	0	0	1	0	1
493	55	1	179.9	74	22.9	87.4	118.3	107	78	26	17	178	179	71	423	1	0.1	7.5	4.4	244	65	139	129	109	6.2	0.8	23.5	4.9	14.4	0.78	80	0	1	0	0	0	0	0	0	0	0	0	0	0	1	0	0
539	69	1	160.9	58.1	22.4	80.3	85.9	117	70	21	19	178	214	41	299	0.9	0.1	7.2	4.5	186	42	104	119	96	5.3	1.9	87.3	5.7	18.2	0.81	72	0	1	0		1	0	0	0	0	0	1	0	0	1	0	0
552	54	1	181.4	72.9	22.2	84.1	94.8	127	86	21	19	149	132	21	270	0.8	0.1	6.6	4.1	254	48	157	164	108	5.7	0.8	24	4.5	12	0.91	68	0	1	0	0	0	0	0	0	0	0	0	0	0	1	0	0
570	67	0	150	49.5	22	69	29	122	85	27	14	216	143	13	327	0.9	0.1	6.9	4.4	230	90	100	53	101	5.7	0.5	18.9	5.3	13.8	0.67	66	0	1	0	1	0	0	0	0	0	0	0	0	0	1	0	0
588	51	1	167.7	61.7	21.9	75.8	99.9	113	71	19	17	180	149	29	299	1.3	0.1	6.7	4.6	203	82	89	76	99	4.9	0.7	30	6	12.7	0.85	76	0	0	0	0	0	0	0	0	0	0	0	0	0	1	0	0
592	51	1	172.4	64.7	21.8	79.7	60.7	123	75	13	10	156	168	23	441	1.2	0.1	6.3	4.1	200	69	93	57	98	5.4	0.5	20.6	6.9	12.6	0.78	82	0	1	1	0	0	0	0	0	0	0	0	0	0	1	0	0
628	62	1	175.5	65.8	21.4	78.3	65.9	115	78	19	14	161	162	19	302	1	0.1	6.6	4	218	66	121	60	99	5.3	0.7	30	3.6	13.9	0.8	75	0	1	0	1	0	0	0	0	0	0	0	0	0	1	0	0
635	73	0	153.2	50	21.3	85.2	129.3	131	78	15	8	147	211	33	257	0.5	0.1	7.1	3.9	220	79	104	79	113	5.9	1.1	28.8	4.8	14.9	0.57	77	1	1	0	1	0	0	0	0	0	0	1	0	0	1	0	1
698	61	1	178.1	65.7	20.7	76.1	64.5	112	74	21	18	137	153	35	278	1.3	0.1	6.7	4.5	237	103	100	58	95	5.3	0.5	22.5	4.8	12.1	0.89	68	0	1	1	0	0	0	0	0	0	0	0	0	0	1	0	0
712	69	1	166.7	57	20.5	79.3	92.1	117	79	27	30	165	172	34	429	0.9	0.1	7.3	4.9	275	62	191	100	100	6.1	0.7	29.2	8.3	15.4	0.87	67	0	1	0	0	1	1	0	1	1	0	0	1	1	1	0	0
737	50	1	171.4	59.6	20.3	76	72.1	129	74	21	18	155	163	21	348	1	0.1	7.2	4.4	215	68	124	63	96	5.3	0.5	21.8	6.6	13.9	0.8	81	0	1	0	0	1	0	0	0	0	0	0	0	0	1	0	1
810	60	1	162.9	50.9	19.2	75.8	120.5	118	78	29	19	165	215	70	401	1	0.1	7	4.5	212	55	123	221	113	6.5	0.6	14.4	7.1	17.2	0.83	73	1	1	0	1	1	1	0	1	1	0	0	1	0	1	0	0
20	40	1	184.8	108.4	31.7	107.8	110.1	126	86	58	71	189	231	75	433	0.7	0.1	7.3	4.6	225	44	124	255	118	5.4	2.9	65.5	7.9	15.3	0.99	67	1	0	0	1	0	1	1	0	0	0	0	0	1	0	0	0
26	51	1	164	83	30.9	101	152.3	114	83	34	42	153	293	202	389	0.8	0.1	8.3	5.5	155	33	60	437	125	5.7	2.5	46.5	6	11.3	1.07	58	1	1	0	1	0	1	1	0	1	1	1	1	1	0	0	0
29	41	1	179.8	100	30.9	104.1	141.1	109	83	23	27	178	191	25	324	1.1	0.1	7.6	4.6	218	62	127	153	95	5	1.6	78.8	5.9	12.2	1.12	59	0	0	0	0	0	1	1	0	0	0	0	0	0	0	0	0
60	58	1	174.3	88.2	29	98.9	157.6	111	72	23	21	163	165	18	331	0.7	0.1	7.2	4.3	199	45	119	97	108	5.4	1.6	48	6.1	10.2	0.93	65	0	0	0	0	0	0	0	0	0	0	0	0	0	0	0	1
85	49	1	173.2	84.7	28.2	95.5	155.6	126	83	18	17	125	158	24	395	0.6	0.1	7	4.4	201	47	124	113	115	5.5	3.1	76.2	8.3	14.8	0.9	71	0	0	0	0	1	1	1	0	0	0	0	0	0	0	0	1
86	51	1	168.1	79.8	28.2	93.1	124.4	102	69	16	17	162	244	17	380	0.9	0.1	6.6	4.3	170	39	115	102	99	5.6	1.2	50	5.7	13.5	0.74	87	0	1	0	0	0	1	1	0	0	1	0	0	0	0	0	1
88	68	1	168.9	80.3	28.1	98.5	169.2	101	64	26	39	148	185	75	260	1.3	0.1	7	4.2	162	40	90	134	145	7.4	1.8	22	6.4	12.5	0.63	96	0	1	1	0	1	1	1	0	1	1	1	1	0	0	0	0
99	52	1	165.3	76	27.8	96.1	143.4	118	79	28	23	170	149	76	318	0.5	0.1	6.8	4.2	239	46	132	276	110	5.5	2.4	68.9	7.2	11.3	0.79	81	0	0	0	1	1	0	0	0	0	0	1	0	1	0	0	1
107	68	1	161.7	72.1	27.6	88.6	103.8	131	79	30	42	208	232	83	335	0.8	0.1	7	3.9	169	44	91	171	131	8.2	19.7	322.9	4.8	18.6	1.14	50	1	1	1	1	1	1	1	0	1	1	1	1	1	0	0	0
117	46	1	185.3	75.5	27.4	90.2	140.3	104	70	28	46	170	109	56	354	0.8	0.1	6.8	4.2	215	48	148	64	100	5.5	2.2	87.6	6.6	12.9	0.89	73	0	0	0	0	0	0	0	0	0	0	0	0	0	0	0	0
127	57	1	164.1	73	27.1	95.1	195.4	150	93	19	28	158	141	62	374	0.9	0.1	6.9	4.7	240	54	156	105	131	7	1.3	21.2	7.8	15.4	0.98	62	0	1	0	1	1	1	1	0	1	1	1	1	0	0	0	0
146	65	1	169.1	76.2	26.6	96.2	157	139	95	18	16	148	226	24	344	0.7	0.1	7.3	4.4	194	48	115	114	109	5.8	1.6	47	5.9	12.7	0.78	76	0	0	0	0	0	1	1	0	0	0	0	0	0	0	0	0
163	57	1	173.8	80	26.5	88.4	94.3	100	74	17	15	139	164	41	298	0.6	0.1	5.9	3.7	249	67	149	143	105	5.5	1.3	42.9	5.2	13.2	1.08	56	0	0	0	0	0	1	1	0	0	0	0	0	0	0	0	0
175	66	1	169.6	75.3	26.2	90.7	111.3	136	81	43	62	146	194	57	340	1.3	0.1	7.1	4.3	175	32	111	110	133	6	6.9	108	5.4	13.2	0.61	100	1	1	1	1	1	1	1	0	0	1	1	0	0	0	0	0
181	52	1	167.9	73.7	26.1	93.6	153.9	118	81	25	25	206	171	53	334	0.8	0.1	7	4.4	200	29	141	129	96	5.5	1.7	76.4	8.5	14.4	0.94	67	1	0	0	0	1	1	1	0	0	0	1	0	1	0	0	1
185	45	1	162.5	58.1	26.1	84.5	106.6	138	87	16	13	164	179	46	300	0.9	0.1	6.4	4.4	214	55	129	108	101	5.2	1	37.9	6.6	10.5	0.9	73	0	0	0	0	0	0	0	0	0	0	1	0	0	0	0	0
190	60	1	170.2	63.7	26	92.6	131.7	125	96	30	38	169	128	41	381	0.8	0.1	7.1	4.6	146	28	82	211	110	5.9	2.7	76.6	6.8	10.7	0.77	80	0	1	0	1	1	1	1	0	0	1	1	0	1	0	0	0
194	44	1	161.5	57.4	26	87.6	155.6	122	89	20	12	145	188	43	321	1.1	0.1	7.3	4.6	209	63	120	132	106	5.4	1.3	41.9	6.2	11.5	0.79	82	0	0	0	0	0	1	1	0	0	0	0	0	0	0	0	0
196	46	1	170.6	75.6	26	91	102.6	107	69	21	24	129	226	100	368	1.5	0.1	7	4.5	199	39	131	153	101	5.4	1.2	47.4	7.3	13.4	0.89	73	0	0	0	0	0	1	1	0	0	1	0	0	0	0	0	0
213	69	1	170.4	74.3	25.6	88.4	143.8	116	66	21	30	175	174	35	402	1.1	0.1	7.3	4.6	199	51	107	183	112	5.7	1.7	44.1	5.5	13.2	0.84	70	0	0	0	1	1	1	1	0	0	1	0	0	1	0	0	0
251	41	1	178.2	80.1	25.2	86.8	60	118	86	17	15	139	180	59	312	0.7	0.1	6.6	4	206	46	125	212	114	5.9	1.4	35.3	7.4	9	0.85	79	1	0	0	0	0	1	1	0	0	0	0	0	1	0	0	1
274	75	1	165.7	68.3	24.9	97.6	187.1	122	71	20	10	186	191	16	333	0.9	0.1	7	4.2	182	56	93	126	98	5.9	1	41.1	6.5	18.1	0.83	69	0	0	0	1	1	0	0	0	0	0	0	0	1	0	0	0
279	31	1	169.7	71.8	24.9	87.6	95.9	115	78	30	26	152	252	42	438	0.7	0.1	7	4.6	210	43	137	170	107	5.7	2.1	65.5	6.5	14.2	0.81	89	1	0	0	0	0	0	0	0	0	0	0	0	0	0	0	0
280	32	1	167.5	69.8	24.9	80.6	82.6	105	78	18	19	158	177	24	329	0.8	0.1	7	4.3	137	46	74	68	99	5.3	1	40	5.7	12.5	0.83	88	0	0	0	0	0	0	0	0	0	0	0	0	0	0	0	0
286	48	1	169.9	63.5	24.8	83.8	76.4	138	93	20	8	145	137	48	282	1	0.1	6.7	4.3	231	56	140	108	96	5.4	0.7	32.7	6.2	11.8	0.66	99	0	0	0	0	0	0	0	0	0	0	0	0	0	0	0	0
287	60	1	176.2	77	24.8	92.5	154.8	92	66	36	49	183	153	108	279	1.4	0.2	7.1	4.4	205	62	107	157	115	5.6	2.3	55.4	7.3	15.4	0.89	67	0	1	0	0	0	1	1	0	0	1	0	0	0	0	0	0
346	63	1	164.8	65.7	24.2	79.1	85.7	118	67	19	15	205	196	39	407	0.6	0.1	6.8	4.3	182	58	92	130	155	7.8	1.9	19.6	5.3	12.8	0.95	61	0	0	0	0	0	1	1	0	1	1	0	1	1	0	0	0
391	73	1	150.1	49.6	23.7	87.5	104.5	133	84	21	14	166	151	30	320	0.6	0.1	7.1	4.5	212	37	136	139	122	6.9	1.5	30.5	8	14.4	0.86	67	0	1	1	1	0	0	0	0	0	0	1	1	1	0	0	0
403	58	1	169.3	68	23.7	88.9	135.9	116	70	39	19	189	173	88	320	0.8	0.1	6.2	4	152	50	81	86	111	5.8	3.8	105	5.1	9.5	0.65	97	1	0	0	0	0	1	1	0	0	1	0	0	0	0	0	0
455	54	1	168.5	65.8	23.2	77.6	83.1	105	66	20	30	154	169	53	328	0.9	0.1	7.1	4.3	237	49	165	124	99	6	1	40	8.6	10.5	0.87	72	1	0	0	0	0	0	0	0	0	0	0	0	0	0	0	0
472	33	1	171.7	68.1	23.1	78.6	73.3	133	82	16	24	137	168	14	281	1.6	0.1	6.8	4.7	167	52	96	74	95	4	0.7	33.8	5.5	11.4	0.78	93	0	0	0	0	0	1	1	0	0	1	0	0	0	0	0	0
473	47	1	179.7	74.6	23.1	89.9	135.8	101	78	15	13	136	188	23	374	1.1	0.1	6.6	4.5	203	62	121	98	99	5.8	0.7	30	7.4	11.9	1.06	59	0	0	0	0	0	0	0	0	0	0	0	0	0	0	0	0
482	59	1	175	70.3	23	86.3	160	98	68	19	21	137	254	43	450	1	0.1	7	4.1	207	29	130	233	120	5.4	2.1	44.2	8.1	21.4	1.04	57	0	0	0	0	0	1	1	0	0	1	0	0	0	0	0	0
486	70	1	166.9	63.9	22.9	83.4	121.1	121	70	21	25	156	200	50	407	0.8	0.1	7	4.5	216	54	119	117	119	5.8	1.2	25.7	6.8	18.5	0.82	71	0	1	0	1	1	1	0	1	0	1	1	0	0	0	0	1
489	42	1	166.1	63.3	22.9	84.2	119.9	123	83	43	55	150	185	106	322	0.9	0.1	7.4	4.7	255	39	177	189	99	6.1	1	40	7	10.1	0.86	78	1	0	0	1	1	1	0	1	0	0	0	0	0	0	0	0
490	71	1	177.6	72.2	22.9	83.5	127.7	122	80	20	12	157	105	35	240	0.6	0.1	6.2	4	196	46	128	95	91	5.2	0.7	38.6	6	17.3	1.17	48	0	0	0	1	0	0	0	0	0	0	0	0	1	0	0	0
505	59	1	168.3	64.2	22.7	82	60.6	127	78	28	30	181	533	36	279	0.7	0.1	6.4	3.8	135	36	63	155	160	6.8	4	37.1	7	12.9	0.64	98	1	1	0	1	0	0	0	0	0	0	0	0	0	0	0	0
511	80	1	157	56	22.7	86.7	129.4	162	84	14	8	152	260	19	260	0.6	0.1	7.3	3.4	162	38	108	84	137	8.4	0.7	9.7	5.4	9	0.67	85	1	0	0		1	0	0	0	0	0	1	1	0	0	0	0
528	51	1	170.4	65.2	22.5	83.2	100.7	78	54	15	13	135	244	22	319	0.5	0.1	6.6	4.4	163	43	95	117	101	5.6	1.2	47.4	4.2	13.5	0.95	66	0	0	0	0	0	1	0	0	1	1	0	1	0	0	0	1
544	62	0	161	57.7	22.3	85.2	140.3	111	65	25	32	131	176	74	470	0.6	0.1	6.9	4.7	299	50	147	534	128	6.9	2.2	38.8	5.3	9.8	0.46	103	0	0	0	0	0	1	0	1	1	0	0	1	0	0	0	0
554	51	1	191.6	81.6	22.2	89.9	111.8	92	63	31	42	163	259	79	288	1.3	0.1	6.4	4.1	166	47	104	76	111	5.6	1.1	30	7.1	11.3	0.7	92	0	0	0	0	0	0	0	0	0	0	0	0	0	0	0	0
594	34	1	175.6	67.1	21.8	78.6	40.7	103	61	18	15	91	187	24	360	1.6	0.1	6.5	4.5	175	58	95	69	100	5.4	1.2	48.6	7	9.9	1.02	69	0	0	0	0	0	0	0	0	0	0	0	0	0	0	0	0
600	54	1	166.8	60.4	21.7	88.1	189.1	121	81	23	26	194	170	44	293	1	0.1	7.1	4.3	146	53	65	79	113	5.2	2.5	64.8	7.9	12.4	0.93	67	1	0	0	0	0	0	0	0	0	0	0	0	0	0	0	0
654	41	1	175.9	65.7	21.2	83.4	124.8	129	94	32	50	182	191	95	394	0.6	0.1	7.3	4.5	373	51	260	179	105	5.7	1.3	42.9	8.3	12.4	0.94	69	0	0	0	0	0	1	0	1	0	0	1	0	0	0	0	1
668	41	1	169.6	60.5	21	71.5	20.6	95	63	16	17	160	242	24	227	0.8	0.1	6.9	3.9	184	43	117	109	93	5.7	0.7	36	4.8	10.3	0.81	84	0	0	0	0	0	0	0	0	0	0	0	0	0	0	0	0
672	66	1	179.1	67.1	20.9	80.9	51.4	109	72	20	11	165	208	62	370	0.8	0.1	7	4.6	243	81	130	86	99	5.7	0.5	20	6.2	14.4	0.89	66	0	1	0	1	0	0	0	0	0	0	0	0	0	0	0	0
699	30	1	177.8	65.3	20.7	77.9	54.1	90	54	40	72	178	190	75	271	0.5	0.1	7.1	4.2	134	48	64	51	102	5.5	0.8	27.7	6.5	9.4	0.74	102	1	0	0	0	0	0	0	0	0	0	0	0	0	0	0	1
717	48	1	174.5	62.4	20.5	78.9	65.2	102	67	20	9	154	196	67	299	0.7	0.1	6.3	3.9	182	54	92	98	97	5.4	0.2	10.6	7.5	9.1	0.75	86	0	0	0	0	0	0	0	0	0	0	0	0	0	0	0	0
755	39	1	173	60.3	20.1	75	75.2	91	66	20	24	163	195	37	371	0.7	0.1	7.2	4.4	179	56	97	89	91	5.2	0.7	38.6	7.3	16.6	0.91	75	0	0	0	0	0	0	0	0	0	0	0	0	0	0	0	0
824	49	1	167.9	53.2	18.9	72.5	61.8	117	74	22	18	134	202	99	271	0.8	0.1	6.5	4.3	180	69	78	213	96	4.8	0.7	32.7	7.5	9	0.73	90	0	0	0	1	0	0	0	0	0	0	0	0	0	0	0	0
840	39	1	170.1	53.6	18.5	71.8	74.8	88	60	20	14	157	163	22	349	0.9	0.1	6.9	4.5	202	64	110	112	93	4.9	0.7	36	5.3	11.3	0.83	83	0	0	0	0	0	0	0	0	0	0	0	0	0	0	0	0
853	40	1	173.3	54.3	18.1	73.6	12.9	106	76	20	25	163	293	69	384	1.3	0.1	6.9	4.5	230	57	146	135	87	5.5	0.9	60	5.3	11.1	0.76	91	0	0	0	0	0	0	0	0	0	0	0	0	0	0	0	0
11	52	1	175.8	113.7	36.8	106.1	157.7	125	94	56	83	205	172	45	393	0.9	0.1	7.8	4.5	212	48	135	107	119	6.6	4.7	102.9	5.1	12.9	0.99	63	0	1	0	0	1	1	1	0	0	1	1	0	0	0	0	0
19	46	1	173.8	66.5	31.8	104.8	141.2	139	98	53	102	226	167	76	549	0.7	0.1	7.3	4.8	315	42	213	195	107	5.7	2.9	90	8.8	13.7	0.85	77	1	0	0	0	0	1	1	0	0	0	0	0	0	0	0	1
21	65	0	150.7	72.1	31.7	106.8	112.8	110	65	26	24	238	339	30	367	0.8	0.1	6.5	4	204	51	133	109	105	5.6	1.8	60	6.6	10.3	0.57	79	1	0	0	0	0	1	1	0	0	1	0	0	0	0	0	0
30	53	1	182.9	103.2	30.8	104.4	204	123	81	21	29	149	191	23	472	0.7	0.1	7.3	4.8	167				109	5.9	2.7	78.3	8.6	12.7	0.96	65	0	0	0	1	1	1	1	0	0	1	1	0	1	0	0	1
33	60	1	168.4	87.2	30.7	100.6	159.3	135	85	61	85	215	179	141	519	0.8	0.1	7.2	4.6	199	62	117	65	106	5.8	3.4	108.8	8.1	17.7	0.95	63	1	1	0	0	0	1	1	0	0	1	0	0	1	0	0	1
34	64	1	174.8	93.7	30.7	108.7	272	126	79	23	18	148	228	41	359	1	0.3	7.1	4	180	39	104	140	141	7.6	2.4	32.3	7.6	19.8	0.87	67	0	1	1	0	0	1	1	0	1	1	1	1	0	0	0	0
37	81	1	166	83.3	30.2	99.3	254.9	156	80	21	30	177	226	47	349	1.1	0.1	6.6	4	191	38	113	130	116	5.9	2.6	61.1	7.3	16.7	0.92	60	0	1	1	1	1	1	1	0	0	1	0	0	1	0	0	1
43	57	1	177.9	94.7	29.9	101	190.3	119	79	27	34	128	92	51	343	0.8	0.1	6.9	4.5	201	60	115	94	96	5.6	2.1	98.2	5.7	18	0.94	64	0	1	0	0	1	1	1	0	0	1	1	0	1	0	0	1
49	54	1	171.1	86.1	29.4	105.1	161.4	131	89	16	19	166	212	25	428	0.6	0.1	7.8	4.2	203	40	146	79	140	6.2	6.2	84.2	6.1	15	0.69	93	1	0	0	1	0	1	1	0	0	1	0	0	0	0	0	0
50	75	1	161.7	76.5	29.3	98.7	163.3	132	60	51	51	215	241	170	422	0.8	0.1	7	4.7	192	39	108	255	138	6.4	3.4	48	6.9	14.6	1.04	54	1	1	1	1	1	1	1	0	0	1	1	0	0	0	0	1
51	65	1	166	80.8	29.3	104.9	228.1	133	76	38	46	231	236	20	315	1.2	0.1	6.6	4.2	176	50	111	74	145	7.1	1.4	17.6	5.8	11.6	0.88	66	0	0	0	1	1	1	1	0	1	1	1	1	1	0	0	0
54	54	1	166.7	81.1	29.2	99.2	173.2	122	90	35	49	171	186	24	446	0.7	0.1	7	4.7	220	58	140	100	114	5.9	3.1	77.6	6	18.1	0.76	83	0	1	0	1	0	1	1	0	0	1	1	0	0	0	0	0
57	49	0	15.7	74.2	29.1	102	85.2	130	77	21	20	186	243	20	425	0.6	0.1	6.9	4.3	200	56	118	89	102	5.9	2	73.8	4	9.5	0.57	88	0	0	0	0	0	1	1	0	0	1	0	0	0	0	0	0
58	51	1	169.6	83.7	29.1	97.1	108.6	112	63	26	28	181	142	34	462	1	0.1	7.3	4.9	208	45	122	185	107	5.4	5.3	163.6	6.3	11.1	0.87	72	0	0	0	0	0	0	0	0	0	0	0	0	0	0	0	0
67	59	1	168.8	81.9	28.7	98.3	117	126	80	16	19	153	117	16	271	1.3	0.1	6.4	4.4	139	39	81	89	106	5.6	2.1	67	6.6	17.7	1.02	59	1	1	1	0	1	1	1	0	0	1	1	0	1	0	0	0
70	71	1	168.9	81.5	28.6	102.2	243.1	119	70	27	28	200	225	27	325	1.2	0.1	6.9	4.3	155	41	90	110	103	5.9	2.5	90	7.5	15.2	0.76	77	0	1	1	0	0	1	1	0	0	1	0	0	0	0	0	0
71	40	1	175.5	88.2	28.6	98	108.1	114	75	35	23	219	117	30	345	1	0.1	6.8	4.7	207	54	129	60	97	5.7	1.7	74.1	8.2	18.9	0.9	73	1	0	0	0	1	1	1	0	0	1	1	0	1	0	0	0
72	63	0	162.5	75.5	28.6	101.4	112.4	121	82	26	27	206	218	41	361	0.8	0.1	7.1	4.5	242	64	154	71	151	6.9	3.4	36.8	5.8	12.4	0.7	64	1	0	0	0	0	1	1	0	0	1	0	0	0	0	0	0
73	73	1	159.5	72.5	28.5	102	215.6	134	82	31	39	133	269	33	284	1	0.1	6.7	3.9	177	61	92	91	100	5.8	4.4	175.1	5.4	16	0.84	68	0	0	0	1	0	1	1	0	0	0	0	0	0	0	0	1
76	67	1	169.4	81.8	28.5	98.4	177.3	117	88	18	26	173	123	54	406	1.3	0.1	6.8	4.3	196	58	86	196	131	6.6	2.3	37.1	8.2	13.6	1.05	55	0	0	0	0	0	0	0	0	0	0	1	1	0	0	0	0
78	63	1	174.2	86.2	28.4	91.2	105.6	127	88	26	18	156	119	46	347	1.3	0.1	6.8	4.1	226	55	143	119	100	5.5	1	38.9	6.4	13.8	0.95	62	0	0	0	0	0	1	1	0	0	1	1	0	0	0	0	1
79	80	1	169.4	81.2	28.3	102.3	211.3	139	81	22	20	212	205	48	293	1.4	0.1	7.2	3.9	203	46	115	168	115	6.3	2.8	69.2	8.2	17.3	0.83	68	0	1	1	1	1	1	1	0	1	1	0	1	0	0	0	0
80	67	1	167.7	79.5	28.3	97.8	211	154	83	23	34	183	231	39	409	1	0.1	7.2	4.5	222	67	123	144	109	5.9	3	86.1	6.2	17.3	0.83	71	0	0	0	1	1	1	1	0	0	1	1	0	1	0	0	1
87	72	1	162.7	74.4	28.1	91.7	177.3	152	65	112	151	237	168	237	389	1.4	0.1	7.5	4.4	206	34	83	417	191	7.7	10.4	61.9	7.7	17.6	1.21	46	0	1	1	1	1	1	1	0	1	0	1	1	0	0	0	1
90	44	1	178.6	89.7	28.1	89.3	129.3	143	98	15	15	137	146	38	385	1.5	0.1	7.4	4.7	246	60	152	99	84	5.2	0.2	17.1	7.8	20.8	0.98	67	0	0	0	0	0	1	1	0	0	0	1	0	0	0	0	0
96	49	1	168.2	78.8	27.9	94.8	133.4	129	91	35	56	202	230	45	399	0.7	0.1	7.4	4.4	206	37	117	223	100	5.2	2	77.8	6.4	14.4	1.13	56	0	1	0	1	1	1	1	0	0	1	1	0	1	0	0	0
97	73	1	165.8	76.3	27.8	87.8	143.9	130	77	18	23	160	133	24	319	1.1	0.1	6.7	4.7	124	35	67	104	98	5.5	2.2	92.6	7.6	15.4	1.18	47	0	0	0	1	1	0	0	0	0	0	1	0	1	0	0	1
101	53	1	195.8	106.4	27.8	100.8	191.4	111	76	28	27	151	144	44	366	0.6	0.1	6.7	4.5	244	44	118	405	109	5.3	3.2	93.9	7	10.7	1	61	0	0	0	0	0	1	1	0	0	0	0	0	0	0	0	1
102	87	1	166.3	76.7	27.7	99.1	167.7	130	54	21	10	216	154	17	344	0.9	0.1	7.4	4.3	154	41	96	73	112	5.4	1.9	51.4	6.9	15.6	1.11	48	0	1	1	1	1	0	0	0	0	0	0	0	0	0	0	0
106	43	1	175	84.9	27.7	93.3	108.5	132	76	34	43	214	270	57	417	1.1	0.1	7.4	4.6	178	33	86	284	112	6.2	1.4	36.7	7.8	14.5	1.2	54	1	0	0	0	0	1	1	0	0	1	0	0	1	0	0	0
125	41	1	174.5	82.8	27.2	95.5	147	130	80	21	28	169	170	29	408	0.8	0.1	7.6	5.1	232	44	148	105	112	5.8	3.6	95.5	8.4	18	0.95	71	0	0	0	0	0	1	1	0	0	0	0	0	0	0	0	0
126	65	1	165.9	74.9	27.2	91.6	128.6	164	87	29	29	167	233	27	368	0.8	0.1	7.4	4.5	225	55	140	101	116	6.4	2	47.5	5.4	11.9	1.01	58	0	1	0	0	1	1	1	0	0	1	1	0	1	0	0	1
133	51	1	171.9	79.6	26.9	95.2	122	130	83	21	19	180	208	38	438	0.7	0.1	6.7	3.9	197	36	107	266	121	6.4	3.9	80.7	8.2	27.7	1.35	44	0	0	0	0	0	1	1	0	1	1	1	1	1	0	0	0
134	50	1	165.4	73.6	26.9	90.9	97.6	122	83	19	21	128	110	18	415	0.7	0.1	6.9	4.3	191	38	127	97	100	5.8	1.7	68.1	7.7	21.3	0.88	73	0	0	0	0	0	0	0	0	0	0	0	0	0	0	0	1
136	53	1	173.8	81.2	26.9	90.9	119.4	125	80	33	31	231	257	48	323	1.1	0.1	7.8	4.8	217	50	136	97	102	5.6	2.3	83.1	6.6	16.6	0.98	62	0	0	0	0	0	1	1	0	0	1	1	0	0	0	0	1
141	76	1	163.2	71	26.7	95.5	118.4	129	91	21	18	174	341	21	286	1.4	0.1	6.5	4.2	132	43	66	75	99	5.2	1.7	70	4.9	18	1	56	0	1	1	1	0	1	1	0	0	1	1	0	1	0	0	0
142	67	1	169.6	76.8	26.7	87	75.1	92	55	17	12	168	192	18	282	0.8	0.1	7.2	4.2	147	33	86	113	132	6.7	1.6	26.1	5.5	24.6	0.79	75	0	1	1	0	1	1	1	0	1	1	1	1	1	0	0	0
145	67	1	162.1	70.2	26.7	86.8	114.3	144	91	24	12	254	144	19	364	0.7	0.1	6.7	4.3	211	68	122	63	105	5.5	1	34.3	5.5	11.6	0.99	59	0	1	0	0	1	1	1	0	0	1	0	0	0	0	0	1
147	85	1	162.7	58.2	26.6	90.9	80.9	131	75	12	10	160	204	16	228	1.3	0.1	7	4.1	214	41	128	160	99	5.6	1.2	50	3	17.1	0.85	64	0	0	0	1	1	0	0	0	0	0	0	0	0	0	0	0
149	70	1	164.6	72.1	26.6	87.8	162.6	113	84	23	16	149	157	57	309	1.1	0.1	7.3	4.4	213	44	109	229	106	5.8	1.8	58.6	6.3	11.5	0.98	60	0	0	0	1	0	1	1	0	0	0	1	0	0	0	0	1
161	51	1	168.3	75.2	26.5	89.2	160.7	109	85	17	16	162	125	23	389	0.8	0.1	7	4.8	224	61	133	96	89	5.7	0.7	41.5	5.8	14.8	1.3	47	0	0	0	0	0	0	0	0	0	0	0	0	1	0	0	1
167	71	1	174.1	79.9	26.4	92	204.8	159	104	20	24	142	221	57	433	0.6	0.1	7.2	4.3	265	49	160	196	106	5.5	3.1	100.5	4.4	16.6	0.56	108	0	1	1	1	1	1	1	0	0	1	1	0	1	0	0	1
171	72	0	160.2	67.6	26.3	97.9	228.4	135	77	24	13	180	282	38	355	0.9	0.1	7.5	4	170	35	103	128	97	5.9	3.8	169.4	7.8	17.4	0.74	58	1	1	0	1	0	1	1	0	0	1	0	0	0	0	0	0
172	61	1	163.2	70.1	26.3	92.9	184.2	135	89	25	33	162	110	13	307	0.9	0.1	6.9	4.5	176	39	119	110	103	5.6	1.8	63	4.1	12.6	1.07	54	0	1	0	1	0	1	1	0	0	1	1	0	1	0	0	1
173	69	1	176.1	81.5	26.3	92.6	162.9	130	78	23	25	159	139	41	474	0.8	0.1	7	4.4	247	65	148	66	121	6.2	1.5	31	6.6	23.9	1.22	46	0	0	0	1	1	0	0	0	0	0	1	0	0	0	0	1
174	63	1	159.5	66.9	26.3	88.2	112.9	128	85	19	19	175	181	19	324	0.9	0.1	7.2	4.2	178	30	104	193	118	6.2	1.7	39.3	7.3	14.1	0.91	65	0	0	0	0	1	1	1	0	0	1	0	0	0	0	0	1
176	63	1	177.8	82.7	26.2	96.3	196.6	111	78	15	13	162	180	27	439	1.2	0.1	7.3	4.9	268	49	178	194	114	5.5	3.7	91.8	5.4	13.9	1.05	56	0	1	0	1	0	1	1	0	0	1	0	0	0	0	0	0
178	54	0	157.7	65.1	26.2	93.1	130.7	105	78	17	15	150	262	45	397	0.8	0.1	7.2	4.4	243	64	144	113	116	5.8	1.4	34	3.6	9.7	0.74	63	1	0	0	0	0	1	1	0	0	1	0	0	0	0	0	0
183	78	1	171.1	76.5	26.1	93.9	184.3	140	88	16	17	145	180	28	313	1	0.1	7.2	4.2	256	60	157	127	108	5.4	1.9	56	6	13.2	0.78	73	0	0	0	1	0	1	1	0	0	0	1	0	0	0	0	1
187	44	1	176.8	81.6	26.1	90.6	70.5	111	82	19	25	159	142	31	360	1.3	0.1	6.8	4.6	207	43	110	219	107	5.4	1.1	32.7	8.7	10.5	0.92	71	0	0	0	0	0	1	1	0	0	1	0	0	0	0	0	0
200	63	1	176.2	80.5	25.9	96.6	228	132	89	52	65	185	201	62	405	0.7	0.1	6.6	4.3	193	39	108	210	99	6.2	0.7	30	6.2	15.2	1.01	58	1	0	0	1	0	1	1	0	0	0	1	0	1	0	0	1
201	72	1	166.4	71.8	25.9	86.6	151.6	140	75	18	5	175	184	21	305	1.2	0.1	8	4.4	147	42	83	80	106	5.8	1.8	58.6	5.5	15.1	0.81	72	0	0	0	1	0	1	1	0	0	1	1	0	0	0	0	0
206	73	1	165.1	70.4	25.8	82.3	96.8	125	66	14	10	173	151	17	211	1	0.1	6.8	4.3	199	77	92	88	126	6.2	1.6	28.6	5.8	12.7	0.83	69	0	0	0	0	0	0	0	0	0	0	1	1	0	0	0	0
207	42	1	182.5	85.9	25.8	90	77.3	99	79	27	29	145	210	41	396	0.7	0.1	7.2	4.6	276	58	173	131	106	5.5	2.9	92.1	7.7	7.5	0.85	79	0	0	0	0	0	0	0	0	0	0	0	0	0	0	0	0
221	40	1	166	60.6	25.6	81.1	44.6	112	71	20	16	163	159	22	310	0.8	0.1	6.9	4.3	207	52	112	169	89	5.3	0.4	27.7	6.1	11.8	0.88	77	0	0	0		0	0	0	0	0	0	0	0	0	0	0	1
223	43	1	168	71.9	25.5	84.2	81.9	152	109	39	56	176	296	205	373	0.7	0.1	7.1	4.4	282	69	173	125	95	5.4	1.2	56.3	7.9	14	1.09	60	0	0	0	0	0	0	0	0	0	0	1	0	0	0	0	1
224	63	1	168.7	72.7	25.5	93.1	148.3	112	69	21	32	151	233	29	427	0.9	0.1	6.9	4.5	212	38	108	362	105	5.5	2.9	94.3	5.5	16.2	0.79	76	0	0	0	0	0	1	1	0	0	1	0	0	0	0	0	1
226	48	1	173.2	76.5	25.5	91.3	185.4	123	84	27	44	159	168	97	467	0.6	0.1	7.5	4.8	217	42	137	199	106	5.8	1.8	58.6	6.8	11.2	0.86	74	0	1	0	0	0	1	1	0	0	1	0	0	0	0	0	0
227	81	1	174.8	77.7	25.4	97.9	218.7	122	70	31	23	180	265	23	303	1.4	0.1	7.4	4.1	192	49	102	146	103	5.5	2.5	90	5.9	13	0.96	57	1	0	0	1	1	1	1	0	0	1	1	0	0	0	0	0
239	67	1	168.8	72.1	25.3	87.2	119.7	139	99	38	39	206	259	60	367	1.3	0.1	7.6	4.5	195	60	102	70	114	5.8	2.5	63.5	7.4	16.8	1.02	56	0	0	0	1	1	1	1	0	0	1	1	0	1	0	0	1
240	70	1	162.6	66.8	25.3	91.2	190.9	148	84	25	22	184	130	28	314	1	0.1	7.5	4.5	193	52	115	136	91	5.6	1.3	77.1	6.9	12.3	0.77	76	0	0	0	1	1	0	0	0	0	0	1	0	1	0	0	1
242	58	1	170.6	73.5	25.3	83.1	102.3	147	91	55	69	189	197	76	462	1.1	0.1	7.6	4.6	202	37	129	206	107	5.6	1.6	49.1	6.6	11.3	0.73	84	0	1	0	1	0	1	1	0	0	1	0	0	0	0	0	0
245	54	1	165.9	69.5	25.3	85.9	101.6	144	88	27	38	182	101	28	370	1	0.1	6.8	4.4	134	55	54	66	104	5.8	1.8	61.5	6.5	12.3	0.66	97	0	1	0	0	1	1	1	0	0	1	0	0	1	0	0	1
253	44	1	177.7	79.4	25.1	88.1	123.1	152	98	21	24	170	205	39	493	0.5	0.1	7.4	4.3	246	38	147	271	108	5.7	2.7	80	8.6	12	0.78	86	0	0	0	1	0	0	0	0	0	0	0	0	0	0	0	1
256	67	1	159.8	64.1	25.1	80.7	5.1	120	81	15	13	167	216	94	307	1.1	0.1	6.8	4.4	170	49	75	111	109	5.9	1.9	54.8	5.7	13.4	0.83	71	0	1	1	1	1	1	1	0	0	1	0	0	0	0	0	1
257	60	1	170.7	73.2	25.1	81.2	128.7	107	73	17	17	114	208	12	247	1.3	0.1	6.7	4.3	136	38	59	212	95	5.4	1.2	56.3	5.3	15	0.98	61	1	0	0	0	0	0	0	0	0	0	1	0	1	0	0	1
258	64	1	169.8	72.5	25.1	89.8	127.8	128	77	77	49	356	141	59	295	1	0.1	6.8	4.2	152	52	77	122	107	5.6	3.2	98.2	5.6	12.6	1.14	50	0	0	0	1	0	1	1	0	0	1	0	0	1	0	0	0
259	83	1	168.5	71.3	25.1	104	320	155	82	34	31	163	242	34	286	1.3	0.1	7	3.9	165	49	94	64	91	5.6	1.3	77.1	7.1	17.8	0.89	62	0	1	1	0	1	1	1	0	0	1	1	0	0	0	0	0
259	83	1	168.5	71.3	25.1	104	320	155	82	34	31	163	242	34	286	1.3	0.1	7	3.9	165	49	94	64	91	5.6	1.3	77.1	7.1	17.8	0.89	62	0	1	1	0	1	0	0	0	0	0	1	0	0	0	0	0
264	51	1	177.8	78.9	25	87.6	125.4	102	68	16	18	134	232	43	289	1.2	0.1	7.1	4.7	193	35	91	336	101	5.7	1.7	66.3	6.6	15.5	0.92	69	0	0	0	0	0	1	1	0	0	0	0	0	0	0	0	1
269	70	1	156.9	61.5	25	87.3	166.2	120	58	29	29	196	172	48	298	0.8	0.1	7.1	4.3	210	62	115	130	152	7	2.3	24.3	6.9	16.2	0.87	66	0	1	1	0	1	1	1	0	0	1	1	0	1	0	0	1
270	48	1	179	70.5	25	88.5	110.5	124	84	13	17	129	239	60	386	1.2	0.1	7.7	5	183	71	89	88	120	5.1	1.2	25.3	5.4	11.7	0.87	73	0	0	0	0	0	0	0	0	0	0	0	0	0	0	0	0
277	62	1	173.8	75.1	24.9	90.3	143.3	115	85	34	38	168	250	80	475	0.7	0.1	6.7	4.4	192	50	115	146	99	5.6	1.5	60	6.9	14.1	0.85	71	0	0	0	1	0	1	1	0	0	0	0	0	0	0	0	0
282	65	1	181.7	82	24.8	90.9	101	114	79	19	18	168	158	21	375	0.9	0.1	7.9	4.3	174	50	104	71	197	7.4	5.8	32.2	5.4	16	1.07	54	1	1	1	1	0	1	1	0	1	1	0	1	1	0	0	0
292	62	0	162.6	65.2	24.7	88.4	71.3	109	65	18	13	175	207	12	380	0.6	0.1	7.5	4.1	202	54	120	127	107	5.9	2.4	73.6	3.9	16.6	0.59	78	0	1	0	1	0	1	1	0	0	1	0	0	0	0	0	0
293	64	1	164.3	59.4	24.7	81.3	124.9	100	63	22	16	188	130	31	257	2.2	0.1	7.5	4.2	190	54	109	72	93	5.7	0.9	48	5.2	16.8	0.95	62	0	0	0	1	0	1	1	0	0	1	1	0	0	0	0	0
295	65	1	173.7	74.6	24.7	85.4	141.6	113	80	25	21	187	172	102	318	0.7	0.1	6.8	4.4	154	44	77	109	103	5.4	2.8	99	7.9	14	0.86	68	0	0	0	0	0	0	0	0	0	0	1	0	0	0	0	1
296	51	1	189.7	79.2	24.7	88.3	100.4	109	72	21	26	135	163	78	358	1	0.1	6.7	4.4	284	56	185	182	102	5.5	1	36.9	6.6	12.1	0.91	70	0	0	0	0	0	0	0	0	0	0	0	0	0	0	0	0
300	36	1	178.6	78.8	24.7	86.3	93.7	100	68	20	20	166	219	48	343	1.2	0.1	6.4	4.4	203	61	112	129	97	5.1	1	42.4	5.8	12.1	0.94	74	0	0	0	0	0	0	0	0	0	0	0	0	0	0	0	1
301	78	1	166.1	67.8	24.6	80.7	122.7	135	69	15	22	113	204	20	290	1	0.1	6.4	3.9	165	31	106	113	97	5.2	1.2	52.9	4.1	12.5	0.79	72	0	0	0	1	0	0	0	0	0	0	1	0	0	0	0	0
303	62	1	162.9	65.3	24.6	80.2	123.7	147	90	27	20	193	114	34	405	1.1	0.1	6.9	4.5	245	48	144	207	98	5.4	1.7	72	6.8	17.6	0.92	64	0	0	0	1	0	0	0	0	0	0	0	0	0	0	0	0
304	67	1	170.2	71.4	24.6	88.2	110	156	69	32	44	165	164	41	345	2.1	0.1	7.5	4.5	184	40	113	161	105	5.7	2.6	85.7	7.5	12.8	1.15	50	0	0	0	1	0	1	1	0	0	1	1	0	1	0	0	0
305	65	1	164.1	66.3	24.6	84.1	96.3	118	87	26	32	146	215	46	380	1.7	0.1	7.2	4.4	235	71	121	78	128	6.1	1.6	27.7	6.8	19	0.83	71	1	0	0	1	0	0	0	0	0	0	0	1	1	0	0	1
310	43	1	170.7	71.6	24.6	85.1	119.5	101	64	31	42	176	200	53	393	0.9	0.1	7.1	4.6	211	49	132	172	95	5.1	0.9	45	8	12	1.16	56	0	0	0	0	0	1	1	0	0	0	0	0	0	0	0	0
316	69	1	163.4	65.4	24.5	86.7	156.3	138	88	15	18	118	266	22	405	1	0.1	7.2	4.7	195	54	110	197	132	6.3	2.6	41.7	6.5	17.3	0.92	63	0	1	1	1	1	1	1	0	1	1	1	1	1	0	0	0
318	73	1	167.7	68.8	24.5	87	134.6	116	61	17	12	159	152	33	299	1.4	0.1	6.7	4.1	210	37	142	105	108	6.2	1.3	40	7.5	21.5	0.94	61	1	1	1	1	1	1	1	0	0	1	0	0	0	0	0	0
326	78	1	163.1	65	24.4	76.9	86.2	126	74	28	29	242	263	20	370	1.1	0.1	6.3	4.3	190	49	116	108	100	5.6	0.7	29.2	4.6	15.7	0.69	82	0	0	0	1	0	0	0	0	0	0	1	0	0	0	0	1
333	52	1	176.8	76.3	24.4	91.5	137.9	132	91	29	38	152	151	48	696	1	0.1	7.2	4.6	174	44	105	98	107	5.7	1.3	40.9	6.3	11.7	0.84	76	0	0	0	1	0	1	1	0	0	0	1	0	0	0	0	0
335	66	1	164.1	65.7	24.4	82.3	100.2	144	86	29	32	191	135	44	328	1.4	0.1	7.3	4.5	237	70	134	81	117	5.6	1.2	26.7	5.6	10.9	0.76	78	0	0	0	0	0	0	0	0	0	0	1	0	1	0	0	0
336	68	0	156.6	54	24.3	91.6	125	108	68	22	21	184	201	73	257	1.3	0.1	6.1	3.9	238	82	121	69	109	5.4	0.8	23.5	6.2	14.6	0.57	79	0	0	0	1	0	1	1	0	0	0	0	0	0	0	0	0
339	65	1	171	71	24.3	89.1	200.1	131	78	14	14	154	127	52	369	0.8	0.1	6.7	4.3	167	68	69	99	109	6.1	1.9	54.8	5.2	16.8	0.97	61	1	0	0	1	0	1	1	0	0	0	1	0	0	0	0	0
341	69	1	166.1	66.8	24.2	88.7	151.8	149	81	20	24	183	184	54	391	0.8	0.1	6.6	4	180	46	105	159	117	5.9	1.7	40	5	11.4	0.76	77	1	1	1	1	1	0	0	0	0	0	1	0	1	0	0	1
347	53	1	169.3	63.1	24.2	87.9	154.8	156	106	22	18	201	183	25	372	0.7	0.1	6.8	4.4	169	50	91	119	109	6.4	0.5	15.7	5.5	11.2	1.06	57	1	0	0	1	0	1	1	0	1	1	1	1	1	0	0	0
352	50	0	153.5	57.1	24.2	91.1	88.8	94	70	20	14	155	198	21	395	0.8	0.1	7.2	4.7	202	50	126	85	106	5.4	0.8	25.1	5.2	16.4	0.66	72	0	0	0	0	0	1	1	0	0	1	0	0	0	0	0	0
355	73	1	170.7	70.3	24.1	84	96.9	133	77	18	17	144	176	23	371	0.6	0.1	7	4.2	115	36	55	88	137	7.1	1	14.6	5.7	18.9	0.85	68	0	0	0	1	1	0	0	0	0	0	0	1	0	0	0	1
361	65	1	170.5	69.7	24	80.8	66	109	62	18	14	152	182	15	351	1	0.1	7.2	4.4	208	36	138	118	113	5.8	2.2	57.6	6.5	23.4	0.92	63	0	1	0	1	1	1	1	0	0	1	0	0	0	0	0	1
362	60	1	164.8	59.7	24	73.6	83	115	84	20	22	136	205	28	296	1	0.1	6.7	4.3	216	76	114	67	108	5.4	1.3	40	5.3	15.5	0.91	66	0	0	0	1	0	0	0	0	0	0	0	0	0	0	0	0
365	56	1	170	69.5	24	80.4	63.5	117	78	21	8	164	183	17	228	0.7	0.1	6.6	4.1	190	60	111	40	118	5.7	1.2	26.2	4.7	12.6	0.78	80	0	0	0	1	0	0	0	0	0	0	0	0	0	0	0	0
367	80	1	168.5	68	24	88.9	153.9	130	80	20	18	144	201	16	356	1	0.1	6.9	4.3	222	43	117	232	107	5.9	1.8	57.3	5.8	18.6	0.91	61	0	0	0	0	1	1	1	0	0	1	0	0	0	0	0	1
369	59	1	170.4	69.6	24	84.8	65.2	138	83	18	16	144	132	19	298	1.1	0.1	6.8	4	234	59	149	75	106	5.4	1	33.5	5.9	17.1	1.01	58	0	1	0	0	0	1	1	0	0	1	0	0	0	0	0	0
372	65	1	168.1	67.5	23.9	83.7	125.3	165	77	23	19	170	136	23	272	0.7	0.1	7.7	4.1	169	44	91	41	117	5.4	2.3	53.3	6	17	0.99	59	0	1	0	1	0	0	0	0	0	0	1	0	1	0	0	1
373	76	1	159.6	60.9	23.9	88	119.8	118	73	19	17	142	263	31	273	1.3	0.1	6.9	4.4	144	42	72	118	121	5.6	2.7	55.9	3.9	21.5	1.26	43	0	1	0	1	1	0	0	0	0	0	0	0	0	0	0	1
375	75	1	161.4	62.2	23.9	82.1	92.8	149	93	16	9	253	199	29	307	0.7	0.1	7.2	3.8	176	51	110	44	94	5.9	2.3	116.1	6.3	18.8	0.84	68	0	1	0	1	1	0	0	0	0	0	1	0	0	0	0	0
379	63	1	173	65.8	23.9	79.7	102.3	113	86	18	16	145	189	26	575	1	0.1	6.9	4.5	199	46	109	184	114	6.2	1.1	28.2	5.3	14	0.86	70	0	1	0	1	0	1	1	0	0	1	0	0	1	0	0	1
387	50	0	156.8	58.5	23.8	89.6	86.6	118	77	21	23	135	202	11	355	0.6	0.1	6.6	3.9	217	61	135	72	92	5.5	0.5	24.8	5.5	9.7	0.71	68	0	0	0	0	0	0	0	0	0	0	0	0	0	0	0	0
393	73	1	165.7	65.1	23.7	85	127.3	101	67	24	16	190	154	17	196	0.9	0.1	6.5	3.9	263	85	140	65	99	5.7	1	40	5.9	15.3	0.92	62	1	0	0	1	0	0	0	0	0	0	0	0	0	0	0	1
402	62	1	163.3	63.3	23.7	80.9	73.2	96	70	18	18	152	166	27	311	0.7	0.1	6.8	4.3	199	59	111	54	92	5.4	1.6	86.9	6.2	11.8	0.97	61	0	0	0	0	0	0	0	0	0	0	1	0	1	0	0	0
404	42	1	169.4	63.1	23.7	85.4	70.9	111	82	25	45	141	175	78	306	1.4	0.1	7	4.5	227	56	118	185	104	5.4	0.8	26.3	6	13.5	0.76	87	0	0	0	0	0	1	1	0	0	0	0	0	0	0	0	0
407	67	1	172.6	70.4	23.6	86.1	106.3	145	101	12	7	160	190	11	267	1	0.1	7.4	4.3	171	43	105	139	108	5.4	4.5	136	4.5	14.1	1.01	57	0	0	0	1	1	0	0	0	0	0	1	0	0	0	0	1
410	56	1	170.6	68.8	23.6	82.3	112.1	121	84	15	16	165	207	35	441	1.7	0.1	6.9	4.5	221	51	149	100	127	5.4	1.6	28.1	6.3	15.1	1.06	57	0	1	0	1	1	1	1	0	0	1	1	0	0	0	0	0
413	56	1	169.9	68.1	23.6	85	69.7	133	97	21	14	148	268	71	295	0.9	0.1	7	4.4	194	66	106	57	90	5.3	0.2	13.3	6.8	15.4	0.92	65	0	0	0	1	0	1	1	0	0	0	0	0	0	0	0	0
416	59	1	175.6	72.9	23.6	89.8	179.7	104	75	36	35	183	235	29	470	1.5	0.1	7.5	4.4	209	49	138	94	111	5.6	1.9	52.5	9.1	13.1	1.02	59	0	0	0	0	0	1	1	0	0	1	0	0	1	0	0	0
417	53	1	188.5	96.6	23.6	96.4	118.7	127	74	22	17	180	277	37	402	1.1	0.1	7	4.2	131	36	72	114	112	5.6	1.4	36.7	5.6	11.6	0.88	71	0	0	0	0	0	0	0	0	0	0	0	0	0	0	0	0
421	44	1	182	78.2	23.6	91.6	88.6	112	69	45	36	201	228	33	374	1.5	0.1	7.1	4.6	209	80	106	50	112	5.6	1.4	36.7	5.7	6.8	0.88	75	0	0	0	0	0	1	1	0	0	0	0	0	0	0	0	1
429	63	0	157.3	58.2	23.5	86.1	85	110	75	21	17	201	188	47	398	0.5	0.1	7.3	4.1	297	62	193	102	108	5.8	1.3	40	5.9	18.9	0.82	54	0	0	0	0	0	0	0	0	0	0	0	0	0	0	0	0
433	65	1	164.3	59.4	23.4	75.9	69.1	117	66	18	20	181	190	23	321	1	0.1	6.6	4.4	183	57	99	86	189	7.5	0.9	5.7	4.4	15	0.86	68	0	0	0	1	0	0	0	0	0	0	0	1	0	0	0	0
434	59	1	176.3	72.6	23.4	81.9	78.3	86	58	25	25	123	178	20	323	0.9	0.1	6.9	4.1	184	52	108	69	109	5.8	2.2	62.6	4.7	13.3	0.93	65	0	0	0	1	0	0	0	0	0	0	0	0	0	0	0	1
436	57	1	170.6	68.1	23.4	88.5	177.1	148	95	22	20	186	221	34	424	1.1	0.1	6.7	4.1	189	50	111	120	103	5.3	1.3	45	6.4	12.8	0.8	78	0	0	0	0	0	1	1	0	0	0	1	0	0	0	0	1
437	54	1	171.9	69	23.4	84.9	120.6	144	95	17	9	179	145	39	324	1.1	0.1	6.9	4.5	268	95	143	113	103	5.3	0.8	27	6	7.7	0.85	73	0	0	0	0	0	0	0	0	0	0	1	0	0	0	0	1
438	66	1	175.8	72.3	23.4	90	99.9	98	76	21	18	138	192	16	269	1.1	0.1	7.2	4.3	251	64	161	50	100	5.5	1.2	48.6	5.5	14	0.75	80	0	1	0	0	0	1	1	0	0	1	0	0	0	0	0	1
442	62	0	155.9	56.6	23.3	82.3	107.3	125	87	21	28	165	175	29	434	0.9	0.1	7	4.5	240	53	149	223	125	6.2	2.5	46.5	7.1	10.7	0.7	65	0	0	0	1	0	1	1	0	0	1	0	0	1	0	0	0
444	46	1	178.6	74.4	23.3	88	115.7	101	77	19	17	114	194	25	472	0.8	0.1	7.2	4.5	184	55	103	130	111	5.8	1.6	45	5.2	12.1	0.74	90	0	0	0	0	0	1	1	0	0	1	0	0	0	0	0	1
446	47	1	165.6	63.9	23.3	75.5	47	113	74	21	18	157	343	21	291	0.8	0.1	6.9	4.1	175	57	99	64	90	5.3	0.9	53.3	5.7	10.2	0.83	79	0	1	0	0	1	0	0	0	0	0	0	0	0	0	0	0
447	60	0	145.7	49.4	23.3	80.5	103.5	118	68	24	18	183	160	29	280	1.6	0.1	6.8	4.5	269	63	169	68	102	6.1	0.5	18.5	5.4	12.9	0.7	65	0	0	0	0	0	1	1	0	0	1	0	0	0	0	0	0
448	55	1	165.8	64.1	23.3	80.1	83	101	77	21	19	144	174	24	377	0.9	0.1	6.8	4.5	191	38	123	94	100	5.1	1.2	48.6	4.7	23	0.87	72	0	1	0	0	0	0	0	0	0	0	0	0	0	0	0	1
451	69	1	169.1	66.4	23.2	84.8	155	163	105	37	54	161	142	43	332	0.9	0.1	8.1	4.5	214	47	129	150	191	6.7	3.8	22.5	11.6	18.8	0.86	68	0	1	1	1	0	1	1	0	1	1	0	1	0	0	0	1
453	46	1	168.3	65.6	23.2	77.6	65.9	118	77	20	14	120	157	22	382	1.1	0.1	7.3	4.4	236	66	138	129	103	5.5	1.3	45	6.4	14.2	0.9	71	0	1	0	0	0	0	0	0	0	0	0	0	0	0	0	1
454	63	1	163.8	62.2	23.2	84.5	132.8	86	58	20	14	129	201	54	234	1.1	0.1	7.2	4.4	159	50	86	64	94	5.1	0.7	34.8	5	12.7	0.83	72	0	0	0	0	1	0	0	0	0	0	0	0	0	0	0	1
456	71	1	170.7	67.5	23.2	77.7	77	98	73	30	28	150	353	131	328	1.1	0.1	7.5	4.3	228	64	129	68	107	5.8	1.3	40.9	6.1	12.5	1	57	1	0	0	0	0	0	0	0	0	0	0	0	0	0	0	1
457	48	0	159.6	59	23.2	82.8	48.2	109	72	15	9	162	120	16	240	0.7	0.1	6.4	4.1	206	71	116	66	96	5	0.5	21.8	2.7	12.8	0.54	93	0	0	0	0	0	0	0	0	0	0	0	0	0	0	0	0
459	63	1	171.8	68.6	23.2	92.7	138.7	106	77	20	17	171	200	28	437	0.9	0.1	6.7	4.7	217	53	137	118	104	5.9	2.1	70.2	6.7	15	0.87	69	0	0	0	0	0	1	1	0	0	1	0	0	0	0	0	1
468	55	1	164.9	62.7	23.1	80.8	96.3	123	78	45	43	188	222	28	403	1	0.1	7.1	4.7	207	53	118	128	100	5.6	1.2	48.6	6.9	12.4	0.94	66	0	1	0	1	0	0	0	0	0	0	0	0	1	0	0	0
477	75	1	168.3	65.2	23	84.3	160.5	132	69	32	42	171	238	59	379	0.8	0.1	7	4.3	192	43	113	173	126	6.9	1.6	28.6	4.3	17.6	0.95	59	1	1	1	1	0	1	1	0	1	1	1	1	1	0	0	1
478	70	1	167.3	64.3	23	81.5	92.6	116	79	18	13	177	202	14	335	0.9	0.1	7.2	4.3	229	61	139	76	103	5.6	1	36	6.7	20.6	0.96	59	0	1	0	1	1	0	0	0	0	0	0	0	0	0	0	1
480	54	1	171.8	67.9	23	84.3	126	132	87	12	10	159	210	29	445	1.5	0.1	6.8	4.1	181	58	99	60	100	5.6	0.5	19.5	5.5	9.7	0.81	78	0	0	0	1	0	0	0	0	0	0	0	0	0	0	0	0
492	68	1	165.9	63	22.9	80.8	118.6	129	74	22	22	167	278	51	355	0.8	0.1	7.2	4.3	239	37	171	116	104	5.9	1.8	61.5	6.6	16.8	0.93	62	0	1	0	1	1	1	0	1	0	1	0	0	0	0	0	0
495	68	1	179.7	73.8	22.9	82.4	93	108	78	28	20	179	175	33	205	1	0.1	6.7	4.1	190	52	107	63	104	5.5	0.5	17.6	5.1	11.6	0.89	67	1	0	0	0	0	0	0	0	0	0	0	0	0	0	0	1
497	58	1	183.9	77.5	22.9	87.2	77	125	84	19	11	229	186	47	319	2.5	0.2	7.1	4.9	226	72	118	198	111	5.6	1.6	45	4.8	18.3	0.84	72	0	0	0	0	1	1	0	1	0	0	0	0	0	0	0	0
500	61	1	172.2	65.2	22.8	86.5	104.2	101	72	24	18	179	172	77	344	1	0.1	6.9	4.2	214	60	130	68	110	5.4	2.4	68.9	6.9	15.6	0.92	64	0	0	0	1	0	1	0	1	0	0	0	0	1	0	0	0
506	73	1	173.9	68.6	22.7	84.9	98.4	145	74	16	18	172	151	32	361	1.4	0.1	7.1	4.4	222	53	137	76	109	6	1.1	31.3	6	17	0.79	73	0	1	1	1	1	0	0	0	0	0	1	0	1	0	0	1
507	69	1	169.5	65.1	22.7	82.8	53.3	155	98	15	18	158	201	20	318	0.6	0.1	6.1	3.8	204	53	126	79	103	5.6	0.8	27	6.1	21.5	1.06	54	0	0	0	1	1	0	0	0	0	0	0	0	0	0	0	1
508	63	1	167.6	63.8	22.7	80.7	93	100	71	19	27	164	170	23	404	1	0.1	8.1	4.8	215	65	128	73	124	6.2	1.5	29.5	7.6	18.8	1.04	57	0	1	1	1	0	0	0	0	0	1	0	0	0	0	0	1
512	82	1	169.2	64.6	22.6	84.5	136.1	154	82	19	15	183	173	21	265	0.9	0.1	6.8	4.2	161	43	93	115	88	6.1	1.7	115.2	5.3	17.4	1.43	37	0	1	1	1	1	0	0	0	0	0	1	1	1	0	0	1
540	83	0	155.9	54.3	22.3	93.8	145.8	187	91	27	18	242	163	17	180	1.1	0.1	7	4.2	203	75	98	70	100	5.8	2.7	107	4.2	11.1	0.62	67	0	1	0	1	0	0	0	0	0	0	1	0	0	0	0	0
541	82	1	165.1	60.7	22.3	83	123.4	123	81	31	16	179	337	23	307	0.7	0.1	6.2	3.7	170	46	107	124	97	5.4	1	42.4	5.9	17.2	0.97	57	0	0	0	1	1	0	0	0	0	0	0	0	0	0	0	0
542	80	1	165.8	61.4	22.3	79.8	87.7	118	76	32	31	145	254	17	291	0.6	0.1	6.9	4.2	161	49	91	76	114	5.9	2.8	70.6	6.6	14	0.93	59	0	1	1	1	1	1	0	1	0	1	0	0	1	0	0	0
543	60	1	165.3	61	22.3	76.3	66.3	104	65	23	27	157	180	20	329	1.2	0.1	7.2	4.6	230	79	116	67	108	5.7	1.1	32	6.6	23.3	0.82	74	0	0	0	0	1	0	0	0	0	0	1	0	0	0	0	0
545	61	0	156.5	54.7	22.3	87.5	47.5	120	84	16	10	163	128	19	302	0.8	0.1	6.9	4.5	202	67	105	123	91	5.2	0.9	51.4	4.7	12.1	0.53	88	0	0	0	0	0	0	0	0	0	0	0	0	0	0	0	0
547	66	1	169.6	63.9	22.2	81.9	126.1	106	69	24	23	207	197	14	403	1	0.1	6.5	3.9	166	65	76	51	98	5.5	0.5	20.6	4.7	12.7	0.76	78	0	0	0	1	0	0	0	0	0	0	0	0	0	0	0	1
549	77	1	159.7	56.5	22.2	73.1	68.7	117	73	25	33	157	205	98	216	0.6	0.1	6.3	3.8	164	62	73	46	109	7.2	0.5	15.7	4	21.1	0.56	105	0	1	0	0	0	0	0	0	0	0	1	1	0	0	0	1
553	55	1	178.2	70.4	22.2	79.9	46.4	108	71	27	25	166	134	54	330	1.3	0.1	7.1	4.6	206	57	118	137	106	5.5	0.8	25.1	5.2	9.7	0.75	83	0	0	0	0	0	0	0	0	0	1	0	0	0	0	0	0
557	76	1	162.4	58.4	22.1	71.8	61	92	64	18	20	164	170	23	343	0.9	0.1	7.4	4.6	173	59	85	116	120	6.1	2.1	44.2	4.1	15.7	0.95	59	0	1	1	1	0	1	0	1	0	1	0	0	1	0	0	0
565	65	0	155	52.9	22	84.4	60.7	83	60	27	23	168	178	16	353	1.1	0.1	6.4	4.1	228	61	134	45	89	5.5	0.7	41.5	5.5	16.7	0.62	73	0	0	0	0	0	0	0	0	0	0	0	0	1	0	0	1
568	72	1	156.1	53.7	22	77.4	84.5	121	66	30	25	272	225	35	200	0.5	0.1	11.1	3.6	95	35	35	121	132	6.3	1	15.7	6.5	11.7	1.1	51	0	1	1	1	1	1	0	1	1	1	0	1	0	0	0	0
578	56	1	174.9	67.3	22	77.9	73.7	120	77	21	16	135	111	36	354	1.3	0.1	6.4	4	167	65	76	103	128	6.3	1.3	22.2	3.2	11.7	0.81	77	0	0	0	0	0	0	0	0	0	0	0	1	0	0	0	0
579	49	1	177	68.8	22	86.2	121.3	123	88	15	11	148	129	24	343	0.8	0.1	6.9	4.5	235	53	155	110	102	5.6	1.8	64.6	5.3	13.1	0.88	71	0	0	0	0	0	1	0	1	0	1	0	0	0	0	0	0
586	62	0	157.9	54.6	21.9	86.3	93.6	98	76	19	14	167	225	12	347	0.5	0.1	6.5	4.1	178	49	92	125	100	5.3	1	38.9	4.6	10.8	0.63	73	0	1	1	0	1	0	0	0	0	0	1	0	1	0	0	0
590	74	0	153.2	51.2	21.8	82	103.8	131	76	16	12	195	284	19	333	0.5	0.1	7.1	4	221	77	108	83	125	6.3	1.2	23.2	5.7	14.7	0.51	87	1	0	0	1	1	1	0	1	1	0	0	1	0	0	0	0
593	51	1	178.1	69.3	21.8	77.4	41.1	116	81	18	10	125	162	22	272	0.6	0.1	7	4.6	188	66	103	39	89	5.3	0.4	27.7	7.1	12.5	0.7	92	0	0	0	0	0	0	0	0	0	0	0	0	0	0	0	0
602	57	1	174.7	66.3	21.7	81.8	107.7	135	86	17	19	159	220	41	255	1.2	0.1	6.5	4.2	179	72	84	72	108	5.7	0.8	24	6.3	12.8	0.86	71	0	0	0	0	0	1	0	1	0	0	0	0	0	0	0	1
603	55	1	160.8	56.2	21.7	82.4	98.4	109	75	16	19	147	158	37	326	1	0.1	6.6	4	261	54	159	154	107	5.5	1.6	49.1	5	10.6	0.8	78	0	1	0	0	1	0	0	0	0	0	0	0	0	0	0	0
604	55	1	174.1	65.7	21.7	77.3	23.7	109	63	25	16	140	152	13	301	1.2	0.1	7.2	4.5	221	52	136	68	99	5.5	0.5	20	7.7	22.2	1	61	0	0	0	0	0	0	0	0	0	0	0	0	0	0	0	1
606	53	1	174.6	67.1	21.7	74.2	53.6	102	77	18	15	127	212	41	413	0.9	0.1	6.9	4.3	242	88	125	66	106	5.5	0.5	16.7	5.1	20.9	0.93	65	0	0	0	0	0	0	0	0	0	0	0	0	0	0	0	1
609	41	1	181.3	71.1	21.6	83.6	109.4	147	94	23	40	137	839	94	455	0.7	0.1	7	4.6	125	53	48	134	116	5.7	4.6	108.7	6.3	11.9	0.59	119	0	1	0	0	0	0	0	0	0	0	1	0	0	0	0	0
612	69	1	165.6	59	21.5	74.9	69.2	117	83	21	11	164	141	41	386	1.1	0.1	6.8	4.2	204	60	89	139	161	7.2	1.2	11	4.8	14.7	0.82	71	0	0	0	1	1	0	0	0	0	0	0	1	0	0	0	0
618	64	1	164.3	58.1	21.5	75.3	64.2	105	67	22	19	114	172	18	323	9.7	0.1	6.8	4.2	156	57	79	61	124	6.1	2.4	47.2	6	15	0.96	61	0	0	0	0	0	0	0	0	0	0	0	1	0	0	0	0
623	65	1	171.6	64.8	21.4	80.2	111.9	122	84	18	15	161	173	18	380	0.9	0.1	6.6	4.2	207	46	134	101	100	5.4	1	38.9	6.9	14.5	0.78	76	0	0	0	1	0	0	0	0	0	0	1	0	0	0	0	0
626	80	1	172	63.3	21.4	78.9	133.2	126	72	33	26	204	243	25	326	1	0.1	7.1	4.1	211	70	107	104	138	6.4	1	14.4	6.1	20.2	1.04	53	0	1	1	1	1	1	0	1	0	1	1	0	0	0	0	0
637	77	1	168.2	60.4	21.3	80.2	87.5	150	63	19	13	156	134	24	274	0.8	0.1	7.2	3.9	166	48	98	64	99	5.6	0.7	30	5.7	17.7	0.91	61	0	1	0	1	1	0	0	0	0	0	0	0	1	0	0	0
638	75	1	167.8	59.9	21.3	80	65.6	108	60	21	11	169	279	21	273	1	0.1	7.3	4.3	156	61	64	79	104	6.1	1	35.1	5.9	27.1	1.57	34	0	1	1	1	0	0	0	0	0	0	1	0	1	0	0	1
642	58	1	175.2	65.3	21.3	82.5	46.5	104	68	18	16	130	220	18	320	1.3	0.1	6.9	4.5	206	67	98	118	120	6.1	1.5	31.6	4.5	17.7	0.83	73	0	0	0	0	0	0	0	0	0	0	0	0	0	0	0	1
644	68	1	164.7	57.8	21.3	81.4	72.1	105	66	33	27	165	201	53	467	0.9	0.1	7	4.3	268	40	164	219	86	5.5	0.4	31.3	5.4	15.8	0.95	61	0	0	0	0	0	0	0	0	0	0	0	0	0	0	0	0
653	47	1	178.9	68	21.2	81.3	85.5	109	68	25	19	166	185	16	349	1.1	0.1	6.7	4.1	219	59	134	84	103	5.6	0.8	27	6.6	12.1	0.79	83	0	0	0	0	0	1	0	1	1	0	0	1	1	0	0	1
661	69	1	166.3	58.4	21.1	83.3	143.7	105	68	23	15	158	132	16	351	0.9	0.1	6.6	3.9	174	46	99	111	99	5.5	0.7	30	9.6	13.4	1.03	56	0	0	0	1	1	0	0	0	0	1	0	0	1	0	0	0
666	73	0	148.5	46.2	21	75.2	42.7	106	67	23	12	196	157	18	267	0.9	0.1	7.5	4.6	219	73	123	71	100	5.5	0.7	29.2	4.1	19.1	0.7	61	0	0	0	1	0	0	0	0	0	0	1	0	0	0	0	0
671	57	0	156.7	51.3	20.9	76.2	66	147	75	20	9	168	151	17	358	0.8	0.1	6.6	4.3	240	67	143	57	100	5.4	1.5	58.4	5.4	16.4	0.71	65	0	0	0	1	0	0	0	0	0	0	1	0	0	0	0	0
679	70	0	153.5	49.1	20.8	73.1	26.6	110	72	20	16	172	209	15	358	0.9	0.1	6.8	4.3	253	85	132	56	100	5.8	0.7	29.2	5.1	13.3	0.64	69	0	1	0	0	1	0	0	0	0	0	0	0	0	0	0	0
680	47	1	171.7	64.9	20.8	76.7	15.4	105	62	22	20	159	169	31	286	1	0.1	6.4	4.1	226	82	114	46	96	5.2	0.5	21.8	4	16.7	0.75	86	0	0	0	0	0	0	0	0	0	0	0	0	0	0	0	1
686	49	0	153.8	49.1	20.8	78	55.6	97	70	26	17	166	153	40	319	1.6	0.1	6.8	4.2	244	102	101	87	95	5.5	0.7	33.8	5.7	13	0.65	73	0	0	0	0	0	0	0	0	0	0	0	0	0	0	0	0
697	57	0	153.3	48.7	20.7	77.6	51.9	89	62	22	20	163	233	17	481	1	0.1	6.4	4	215	80	110	87	95	5.6	0.5	22.5	3.3	14.5	0.64	73	0	0	0	0	0	0	0	0	0	0	0	0	0	0	0	0
700	42	1	175.9	64.2	20.7	75.8	42.8	104	58	20	13	173	215	13	287	0.8	0.1	6.8	4.4	231	65	139	65	86	5.4	0.4	31.3	5.6	14.3	0.71	95	0	0	0	0	0	0	0	0	0	0	0	0	0	0	0	1
707	72	1	160.8	53.3	20.6	65.3	7.9	111	72	32	20	234	168	15	183	0.9	0.1	6.6	4	185	68	84	47	106	5.9	0.3	8.4	5.5	16.4	0.88	65	0	0	0	0	0	0	0	0	0	0	0	0	0	0	0	0
709	72	1	165.4	56.1	20.5	77	99.7	130	78	22	9	176	209	33	331	0.8	0.1	7.1	4.1	263	79	150	90	107	6.1	1.3	40.9	5.6	13.1	0.9	63	0	1	0	1	0	0	0	0	0	0	1	0	1	0	0	1
711	52	0	158.2	51.4	20.5	79.8	89	111	82	27	38	186	145	32	342	0.9	0.1	6.8	3.9	247	60	149	130	88	5.4	1.3	86.4	5.6	11.9	0.72	66	1	0	0	1	0	0	0	0	0	1	0	0	0	0	0	0
714	54	0	153.3	48.2	20.5	74.5	49.9	112	74	34	6	165	165	19	327	0.9	0.1	6.7	4.2	220	65	122	72	105	5.4	0.8	25.7	5.4	10.4	0.66	72	0	0	0	0	0	0	0	0	0	0	0	0	0	0	0	1
718	57	0	155.1	49.2	20.5	75	62.4	99	71	25	20	184	220	20	324	0.9	0.1	7.4	4.8	212	72	112	73	103	5.1	0.8	27	4.7	14.1	0.65	71	0	1	0	0	0	0	0	0	0	0	0	0	0	0	0	0
721	86	1	163.6	54.6	20.4	78.6	86.1	130	70	17	12	169	178	23	263	1.6	0.1	7	4.3	203	62	118	58	106	6	0.8	25.1	5.4	17.2	0.67	83	0	1	0	1	0	0	0	0	0	0	1	0	0	0	0	0
723	81	1	168.3	57.9	20.4	76.6	73.4	152	95	18	10	228	269	19	251	0.9	0.1	7.1	3.5	166	64	80	56	94	5.5	0.9	46.5	5.7	17.3	0.82	67	1	1	0	1	1	0	0	0	0	0	1	0	0	0	0	0
724	68	1	164.8	55.4	20.4	77	77.9	138	67	18	12	180	270	20	366	0.7	0.1	7.4	4.3	242	59	150	44	96	6.2	0.9	43.6	4.8	14.9	1.01	56	0	1	0	1	1	1	0	1	0	1	1	0	0	0	0	0
728	53	0	160.3	52.3	20.4	78.3	73	112	78	29	16	224	158	26	354	0.8	0.1	7	4.2	213	82	110	62	98	5.4	1	41.1	4.4	7.6	0.54	90	0	0	0	0	0	0	0	0	0	0	0	0	0	0	0	0
729	65	0	148.1	48.3	20.4	85	98.9	96	69	32	27	194	192	24	363	0.7	0.1	6.6	3.9	261	58	163	73	103	5.8	0.5	18	4	14.2	0.6	76	0	1	0	0	0	0	0	0	0	0	0	0	0	0	0	0
740	50	1	172.9	60.8	20.3	70.7	43.7	114	69	29	20	202	116	328	392	0.8	0.1	7	4.2	200	62	112	83	97	5.3	0.5	21.2	6.9	11.7	0.96	65	0	0	0	0	0	0	0	0	0	0	0	0	0	0	0	1
742	37	1	182.7	67.9	20.3	78.7	41.8	110	69	18	14	177	171	20	248	1.2	0.1	6.7	4.3	163	47	95	75	101	5.1	0.7	28.4	4.6	10.1	0.82	86	0	0	0	0	0	0	0	0	0	0	0	0	0	0	0	0
757	87	1	159.7	50.9	20	78	76.9	161	87	21	9	163	274	34	288	0.8	0.1	6.7	4	247	48	154	227	145	10	1.4	17.6	6.4	10.4	0.68	81	0	1	1	1	0	0	0	0	0	0	1	1	0	0	0	0
771	68	0	157.6	49.4	19.9	75.3	80.9	101	73	25	15	174	146	9	305	0.8	0.1	6.9	4.6	160	69	66	60	94	5.9	0.9	46.5	5.6	19.4	0.73	60	0	1	1	1	0	0	0	0	0	0	0	0	0	0	0	0
777	69	1	170.6	57.7	19.8	71	73.1	145	79	21	11	164	153	22	277	0.8	0.1	7.4	4.4	271	82	157	95	139	6.4	1	14.2	7.3	20	0.89	65	1	0	0	1	0	0	0	0	0	0	0	1	0	0	0	1
784	60	1	174.2	59.7	19.7	75	31.6	128	83	27	31	159	224	28	255	1.2	0.1	6.4	4.2	212	88	83	98	117	6	1.2	26.7	2.7	17.8	0.95	62	0	1	0	1	1	0	0	0	0	0	0	0	0	0	0	1
786	60	0	156.8	48.5	19.7	70.8	29.7	96	69	24	18	186	185	22	577	1	0.1	6.4	3.8	231	76	128	46	89	5.7	0.9	55.4	4.8	14.8	0.82	55	0	0	0	0	0	0	0	0	0	0	0	0	0	0	0	0
787	38	1	166.7	61.1	19.7	67.2	21.7	125	78	33	27	292	184	71	325	0.6	0.1	6.6	3.7	208	63	116	119	122	5.6	0.9	18.3	6.9	11.7	0.75	90	0	0	0	0	0	0	0	0	0	0	0	0	0	0	0	1
794	65	1	170.4	57	19.6	76.9	90	102	74	20	19	136	152	55	307	0.7	0.1	6.3	4.1	234	47	145	146	134	6.4	1	15.2	4.3	12.3	0.8	75	1	1	0	0	0	0	0	0	0	0	0	1	0	0	0	1
797	52	1	169	55.9	19.6	71.4	19.3	103	60	26	17	195	173	16	291	1.1	0.1	7	4.2	177	69	91	49	100	5.1	0.5	19.5	4.7	20.9	0.83	76	0	0	0	0	0	0	0	0	0	0	0	0	0	0	0	1
806	59	0	167.6	54.3	19.3	87.7	112.3	121	85	23	17	128	217	112	366	0.8	0.1	7.5	4.9	279	76	155	189	115	5.5	1.4	34.6	3.8	14.2	0.55	85	0	0	0	1	0	1	0	1	0	0	0	0	0	0	0	1
812	57	0	163	51	19.2	76.1	23.3	92	63	21	16	168	194	14	261	0.8	0.1	6.5	3.8	184	67	95	81	100	5.9	0.5	19.5	4.2	11.1	0.75	61	0	0	0	0	0	0	0	0	0	0	0	0	0	0	0	0
817	65	0	162.5	50.5	19.1	67.8	25.7	92	68	30	26	168	184	129	358	1	0.1	6.5	4.2	240	81	132	62	92	5.7	0.5	24.8	4.7	16.3	0.74	59	0	0	0	0	0	0	0	0	0	0	0	0	0	0	0	1
835	71	1	167.1	61.4	18.6	72.5	22.6	128	74	21	21	153	224	13	263	0.5	0.1	6.3	4.1	164	52	83	87	132	6.3	0.7	10.4	7.9	24.7	1.41	38	0	1	0	1	1	0	0	0	0	0	1	1	0	0	0	0
836	62	1	172.4	65.4	18.6	68.6	74.5	147	100	24	16	166	200	24	343	1.1	0.1	7.4	4.5	238	99	105	87	136	6.5	0.7	9.9	7.4	18.3	0.96	62	0	0	0	1	0	0	0	0	0	0	1	1	0	0	0	0
838	53	0	165.6	50.9	18.6	77.2	56.1	88	55	17	12	170	214	15	379	1.3	0.1	7.2	4.6	215	63	125	134	99	5.7	1	40	5.5	15	0.48	102	0	0	0	0	0	0	0	0	0	0	0	0	0	0	0	0
839	29	0	156.8	45.7	18.6	74.5	27.2	83	60	15	13	142	104	10	228	1.1	0.1	6.7	4.3	192	76	100	30	93	5.2	0.7	36	6	11.1	0.56	103	0	0	0	0	0	0	0	0	0	0	0	0	0	0	0	1
859	65	0	152.6	41.5	17.8	73.6	54.8	95	69	29	18	206	193	14	608	0.9	0.1	7.1	4.6	243	74	115	87	93	5.3	0.5	24	3.5	13.5	0.56	82	0	0	0	0	0	0	0	0	0	0	0	0	1	0	0	1
866	64	0	161.1	57.1	17.5	68.7	52.2	142	70	21	13	149	272	55	530	0.9	0.1	7	4.4	245	72	131	111	89	5.4	0.7	41.5	4.6	11.7	0.7	63	0	1	0	1	0	0	0	0	0	0	1	0	0	0	0	0
876	76	0	152.3	51	16.9	63.3	29	141	82	31	17	250	160	17	367	1	0.1	6.7	4.2	253	94	121	56	95	5.2	1.6	78.8	5.3	9.7	0.58	75	0	1	0	1	0	0	0	0	0	0	0	0	0	0	0	1
878	66	0	155.8	40.9	16.8	74.5	31.2	109	73	23	16	219	125	17	243	1.5	0.1	7.6	4.6	233	88	112	41	100	5.6	0.2	9.7	6	13.9	0.63	70	0	1	1	1	0	0	0	0	0	0	0	0	0	0	0	0
888	70	1	156.4	53.8	22.1	63.9				27	21	186	170	20	288	0.8	0.1	8	4.3	202	96	67	57	115	5.5	1.4	34.6	5.9	19.8	0.7	85	0	0	0	0	0	0	0	0	0	0	0	1	0	0	0	1
2	59	1	167.2	125.9	45	124.6	147.5	147	88	51	60	203	261	35	321	0.8	0.1	7	4	108	35	58	50	122	5.7	4.5	91.5	5.7	23.5	0.69	89	0	1	0	1	0	1	1	0	1	0	1	1	0	1	0	0
5	59	1	163.6	102.6	38.3	119.5	275.6	136	83	20	19	143	136	35	303	0.6	0.1	6.7	4.3	166	47	100	80	125	6.4	2.8	52.3	4.9	16.2	0.64	98	0	1	1	1	0	1	1	0	1	1	1	1	1	1	0	1
17	50	1	163.7	85.6	31.9	95.5	141	107	72	40	70	209	229	78	405	1.8	0.1	7.3	4.3	192	54	105	182	104	5.7	3.9	131.7	5.8	19.3	0.85	75	1	0	0	0	0	1	1	0	0	1	0	0	0	1	0	0
22	55	1	164.1	85	31.6	104.1	189.4	139	86	26	45	187	244	60	474	0.6	0.1	7.4	4.6	210	53	141	51	173	7.6	5.6	42.5	5.4	13.4	0.65	97	0	1	0	0	0	1	1	0	1	1	1	1	0	1	0	0
23	44	1	174.3	96	31.6	99.3	137.9	110	73	54	94	178	222	43	460	1.1	0.1	7.2	4.5	186	42	114	123	98	5.7	2.4	102.9	4.6	12	0.71	94	0	0	0	0	0	1	1	0	0	1	1	0	0	1	0	1
24	43	1	169.9	89.9	31.1	95.1	183.1	135	86	53	61	186	254	56	374	0.9	0.1	7.2	4.4	208	42	141	173	139	6.8	8.2	113.7	6.4	12.4	0.84	77	1	0	0	1	0	1	1	0	1	1	1	1	0	1	0	0
31	65	0	146.6	66.3	30.8	100.3	155.7	112	76	18	19	164	279	43	382	0.8	0.1	7.1	4.1	235	49	154	96	105	5.7	2.1	68.6	5.6	12.6	0.56	80	1	0	0	0	1	1	1	0	0	1	0	0	0	1	0	0
32	55	1	163.4	82.2	30.8	101.9	176.1	114	76	32	46	150	161	43	437	1	0.1	6.9	4.1	149	42	72	196	117	5.7	4.6	106.7	7	17.8	1.01	60	0	1	1	0	0	1	1	0	0	1	0	0	0	1	0	0
36	50	1	170.7	88.9	30.5	97.6	142.8	136	95	41	39	183	168	49	469	0.7	0.1	7.4	4.4	222	46	110	402	111	5.5	5.2	142.5	6.8	11.9	0.79	80	0	0	0	0	0	1	1	0	0	0	1	0	1	1	0	0
38	46	1	176.8	94.3	30.2	104.8	149.4	130	87	15	24	137	118	33	364	0.7	0.1	7.3	4.7	240	35	144	186	109	5.5	2.2	62.6	5.6	21	0.87	75	0	1	0	0	0	1	1	0	0	1	0	0	0	1	0	0
40	52	1	167	83.3	29.9	100.9	211.3	142	92	17	19	137	166	35	393	1.3	0.1	7.4	4.8	190	41	123	97	106	5.7	1.6	50.2	7.9	20.2	1.1	56	0	0	0	1	0	1	1	0	0	0	1	0	0	1	0	0
44	54	1	170.5	86.4	29.7	101.6	177.3	128	82	21	33	180	203	48	422	0.7	0.1	7.5	4.2	171	41	94	115	124	6.5	4.9	94.4	6.7	17.6	0.84	75	1	0	0	0	0	1	1	0	0	0	1	0	1	1	0	0
46	67	1	172.7	88.2	29.6	90.1	113.4	134	85	22	18	147	163	39	314	0.5	0.1	6.8	4.1	213	46	145	117	156	7	3.1	31	5.8	17.7	1.01	57	0	1	1	1	1	0	0	0	0	0	1	1	0	1	0	0
59	69	0	154.6	69.2	29	97.7	76.7	165	91	18	14	188	243	14	419	0.7	0.1	6.7	3.8	208	79	98	78	90	5.4	0.9	53.3	4.8	13.3	0.67	65	1	0	0	1	0	0	0	0	0	0	1	0	0	1	0	0
62	90	0	139.1	55.8	28.8	93.8	141.6	114	76	22	16	199	385	24	540	0.5	0.1	7.3	4.4	162	42	89	170	125	6.6	5.9	110.3	6	14.3	0.82	49	0	1	1	1	1	0	0	0	0	0	1	1	1	1	0	0
66	54	1	171.7	84.5	28.7	99.2	180.8	148	102	23	22	185	226	57	378	1.8	0.1	7.3	4	196	34	143	78	97	5.3	1.2	52.9	6.9	14	0.81	78	0	0	0	0	0	1	1	0	0	1	0	0	0	1	0	1
82	56	1	170.3	82	28.3	92.5	116.8	103	74	27	31	216	223	22	339	1	0.1	7.1	4.2	196	53	121	109	98	5.5	2.9	123.4	6.2	10.5	0.97	64	0	0	0	0	0	1	1	0	0	1	0	0	0	1	0	0
83	48	1	168.8	80.3	28.2	91.3	124	144	95	38	14	225	128	38	291	0.9	0.1	7.3	4.2	203	48	131	95	92	5.5	2.5	136.6	7.1	11.8	0.79	82	0	1	0	1	0	1	1	0	0	1	0	0	0	1	0	0
89	38	1	182	72.9	28.1	103	226.6	108	81	28	48	186	170	38	454	1.2	0.1	7.2	4.5	249	51	170	119	104	5.6	2.3	79	8.4	14.6	0.94	73	1	0	0	0	0	1	1	0	0	1	0	0	0	1	0	0
92	57	1	177	87.8	28	93.8	112.2	112	76	16	16	148	210	65	328	1.2	0.1	6.4	4.3	288	55	212	112	101	5.2	1	37.9	5.8	13.8	0.99	61	1	0	0	0	1	0	0	0	0	0	0	0	0	1	0	1
103	60	1	162.9	73.4	27.7	90.7	88.7	129	79	38	38	212	191	46	321	1.3	0.1	7.5	4.4	249	44	172	73	90	5.5	0.7	40	8.7	16	0.94	64	0	0	0	1	0	1	1	0	0	1	0	0	0	1	0	0
105	39	1	171.2	81.1	27.7	85	98.9	110	76	18	11	171	129	41	296	0.8	0.1	7.1	4.4	200	49	121	121	113	5.8	2.5	64.8	7.4	9.7	0.93	73	0	0	0	0	0	0	0	0	0	0	0	0	0	1	0	1
108	68	0	155.9	67	27.6	96.4	140.8	122	72	27	19	197	148	21	372	0.7	0.1	6.8	4.4	178	43	82	250	102	5.7	2	73.8	8.1	12.2	0.6	74	0	0	0	1	0	0	0	0	0	0	1	0	1	1	0	0
112	70	1	164.5	74.3	27.5	85.6	100.6	135	80	18	13	152	189	26	293	0.9	0.1	6.4	4.3	230	67	131	153	105	6.1	1	34.3	6.8	14.5	1.03	54	0	1	0	1	1	0	0	0	0	0	1	0	0	1	0	0
118	62	1	167.4	76.9	27.4	95.8	98.8	102	70	18	29	140	173	25	348	0.8	0.1	7.4	4	158	49	82	91	133	6.9	1.6	25.7	6.4	12	0.7	88	0	1	1	0	0	1	1	0	1	1	0	1	1	1	0	0
121	63	0	154.3	64.9	27.3	95.8	194.6	130	73	64	73	137	290	192	343	1.3	0.2	8	4.2	199	40	124	145	147	8.3	9.8	115.7	5.2	11.5	0.58	79	1	0	0	1	1	1	1	0	0	1	0	0	0	1	0	0
122	61	1	167.2	76	27.2	82.4	58.8	114	82	21	19	144	187	19	375	0.7	0.1	7	4.6	175	41	83	125	105	5.3	1.3	42.9	4	19.4	0.83	73	0	1	0	1	0	1	1	0	0	1	0	0	0	1	0	0
123	48	1	180.3	88.4	27.2	99	180.3	128	91	33	62	148	179	37	357	2	0.1	6.9	4.2	195	43	123	172	125	6.3	2.5	46.5	5.3	10.2	1.08	59	0	0	0	1	0	1	1	0	0	1	0	0	0	1	0	0
124	79	1	168	76.7	27.2	92.5	95.3	142	87	43	32	300	216	35	293	0.9	0.1	7.5	4.1	230	66	125	64	93	6	0.7	36	7.1	21.8	1.28	42	0	0	0	0	1	0	0	0	0	0	0	0	0	1	0	0
131	54	1	174.1	81.7	27	91.3	152.6	121	85	26	31	174	139	42	345	1.8	0.1	7	4.9	259	57	167	106	118	5.8	1.5	32.7	6.8	9.1	0.81	77	0	1	1	0	1	1	1	0	0	1	1	0	0	1	0	0
132	61	1	174.2	81.6	26.9	95.7	124.9	130	85	29	37	147	151	52	417	1.3	0.2	7.7	5	198	45	112	131	126	5.7	2.5	45.7	7.2	11.7	0.97	61	0	0	0	0	0	1	1	0	0	1	0	0	0	1	0	1
140	61	1	170.8	77.9	26.7	98.3	207.7	141	92	15	16	172	187	43	303	0.9	0.1	6.7	4.4	221	53	132	102	97	5.3	0.7	31.8	9.2	14.2	0.65	95	0	0	0	1	1	0	0	0	0	0	1	0	0	1	0	0
143	50	0	156.6	65.4	26.7	88.9	97.2	125	81	22	15	134	194	20	334	0.6	0.1	6.6	3.5	210	38	138	144	99	5.6	1.7	70	5.1	11.7	0.71	67	1	0	0	0	0	0	0	0	0	0	0	0	0	1	0	0
150	50	1	178.5	84.7	26.6	98.5	161	119	84	19	29	165	235	36	276	0.8	0.1	7	4.5	165	52	88	88	115	5.6	2.8	69.2	5.7	12.2	0.8	81	0	0	0	0	0	1	1	0	0	1	1	0	0	1	0	0
152	65	1	165	72.3	26.6	86.3	103.5	119	71	15	14	123	151	36	193	1.2	0.1	6.5	4.2	221	50	137	100	107	5.5	2.1	65.5	6.1	15.4	1.01	58	1	1	0	0	0	0	0	0	0	0	1	0	0	1	0	0
155	40	1	178.5	84.7	26.6	84	19	111	61	38	38	192	158	16	258	0.6	0.1	7.2	4.2	177	67	75	59	102	5.5	0.8	27.7	4.3	21.2	0.89	74	0	0	0	0	0	0	0	0	0	0	0	0	0	1	0	1
162	52	1	173.4	79.8	26.5	94.4	110.5	145	102	15	14	127	213	110	334	0.7	0.1	7	3.8	206	62	108	109	105	5.9	1.6	51.4	5.9	9.4	0.7	92	1	0	0	0	0	1	1	0	0	0	1	0	0	1	0	1
165	74	0	156.9	65.1	26.4	88.1	124.3	118	64	27	27	221	217	53	353	1.8	0.1	7.3	4	210	37	141	196	101	5.9	1.2	47.4	7.1	18.4	0.7	62	0	0	0	1	0	1	1	0	0	1	1	0	1	1	0	1
168	43	1	176.9	82.6	26.4	96.8	142.1	136	89	22	21	178	265	30	362	0.8	0.1	6.7	4.2	176	37	124	84	89	5.5	0.7	41.5	7.5	14.3	0.74	90	0	0	0	1	0	1	1	0	0	1	0	0	0	1	0	0
170	69	0	150.7	50	26.4	93.7	120.2	144	71	25	21	213	194	17	349	0.8	0.1	6.8	4	263	74	154	81	118	5.5	1.5	32.7	5.4	15.9	0.65	67	0	1	0	0	1	1	1	0	0	1	1	0	0	1	0	0
177	56	0	155.3	63.2	26.2	88.8	139.1	125	79	20	24	203	155	19	483	0.8	0.1	7.3	4.2	171	48	91	126	102	5.8	2	73.8	6.3	18.3	0.69	67	1	1	0	0	0	1	1	0	0	1	1	0	1	1	0	0
186	67	0	154.2	62	26.1	90.8	69.2	141	81	32	22	170	293	50	323	0.7	0.1	7.3	4.3	197	96	75	60	101	5.8	0.7	28.4	6.5	12.5	0.62	72	0	0	0	0	0	0	0	0	0	0	0	0	0	1	0	1
188	67	1	171.5	76.7	26.1	90.9	126.5	102	75	26	27	162	176	124	294	1	0.1	7.1	4.3	291	47	203	95	101	5.7	2.2	85.3	6.3	13.1	0.89	66	0	0	0	0	1	1	1	0	0	1	0	0	1	1	0	1
193	70	1	164.4	70.3	26	87.2	102.4	131	44	40	36	286	166	39	250	0.5	0.1	6.1	3.5	221				121	5.7	0.9	18.6	6.8	29.5	1.4	39	0	1	0	1	0	1	1	0	0	1	1	0	0	1	0	0
197	41	1	167.6	72.9	26	87.6	66.2	106	75	29	39	149	157	22	385	1.2	0.1	7.3	4.6	181	54	103	95	98	5.7	1	41.1	6.3	12.5	0.69	100	0	0	0	0	0	1	1	0	0	1	0	0	0	1	0	1
203	55	1	178.5	70.1	25.9	94.1	171.3	123	78	55	68	195	180	27	376	1.4	0.1	7.1	4.3	195	35	129	118	103	5.5	4.6	162	7.9	13.3	1.01	59	0	0	0	0	1	1	1	0	0	1	0	0	0	1	0	0
208	64	1	177.3	80.8	25.7	96.2	133.2	130	91	23	19	212	216	20	267	1.3	0.1	7.3	4.1	156	46	88	83	125	6.4	1.9	34.8	7.3	17.6	1.02	58	0	1	1	1	1	0	0	0	0	0	1	1	0	1	0	0
215	49	1	173.4	76	25.6	90	145.7	130	81	30	31	167	173	35	456	1.2	0.1	7.9	4.8	187	37	103	315	105	5.3	3.1	102.9	7.2	12.4	1.02	62	0	0	0	0	0	1	1	0	0	0	1	0	0	1	0	0
216	80	1	166.9	61.3	25.6	90	141.3	103	68	18	12	157	192	16	213	1.1	0.1	6.9	3.7	179	59	91	42	123	6	1.2	24	5.8	29.6	1.18	46	1	0	0	0	0	0	0	0	0	0	1	1	0	1	0	0
217	53	1	180.8	83.8	25.6	91.7	77	124	96	25	23	193	112	39	275	0.9	0.1	6.8	4.2	191	36	75	525	105	5.7	1	34.3	7.1	14.2	0.79	79	0	0	0	0	0	1	1	0	0	0	1	0	0	1	0	1
232	64	1	160.1	65.2	25.4	85	145.8	125	88	21	28	171	181	49	377	0.5	0.1	7.8	4.6	137	38	60	206	201	8.7	8.4	44.3	7.4	26.3	1.55	36	0	1	1	1	0	1	1	0	1	1	1	1	1	1	0	0
233	79	0	148.1	48.3	25.4	93.6	114.4	97	60	18	11	188	218	9	314	0.7	0.1	6.6	4	182	51	108	72	102	5.2	1.5	55.4	6.2	11.5	0.69	61	0	0	0	1	0	0	0	0	0	0	1	0	0	1	0	0
250	59	1	174.1	76.4	25.2	88.8	132.6	107	84	19	19	154	151	30	369	1.1	0.1	7.3	4.9	229	74	125	106	106	5.8	0.8	25.1	6.5	12	1.17	50	0	0	0	0	0	1	1	0	0	0	0	0	1	1	0	1
252	74	0	149.3	55.9	25.1	91.5	216.1	132	62	70	82	197	296	50	267	1.1	0.1	7	4.2	194	54	118	78	107	5.9	2.1	65.5	5.3	21.8	0.79	54	0	1	0	1	1	1	1	0	0	1	1	0	1	1	0	1
260	39	1	167.4	70.4	25.1	83.6	77.5	126	71	19	17	138	160	19	359	0.9	0.1	7.6	5	233	65	139	85	91	5.4	1.3	77.1	7.7	11.8	0.88	78	0	0	0	0	1	0	0	0	0	0	0	0	0	1	0	0
263	39	1	176.9	78.6	25.1	88.2	66.3	114	81	20	21	171	209	25	383	1.7	0.1	7	4.6	187	54	99	247	108	5.4	1.9	56	6.9	12.2	0.76	92	0	0	0	0	0	1	1	0	0	1	0	0	0	1	0	0
267	84	0	146.1	53.4	25	90.3	72.3	130	66	19	12	202	180	13	305	1	0.1	6.7	4	190	69	86	77	96	5.7	1.4	65.5	3.3	14.7	0.61	68	1	0	0	1	1	0	0	0	0	0	1	0	0	1	0	0
268	53	1	178.4	79.7	25	90	122.5	138	95	18	22	169	147	55	382	1.1	0.1	6.8	4.8	206	50	124	110	109	5.7	1.6	47	6.3	14.3	0.98	63	0	0	0	0	0	0	0	0	0	0	0	0	0	1	0	0
272	66	1	158.8	62.7	24.9	81.7	115.9	121	78	31	25	187	137	66	382	1.3	0.3	6.9	4.7	198	65	93	48	73	5.3	0.4	72	9.2	21.5	0.75	78	0	0	0	1	0	1	1	0	0	0	0	0	0	1	0	1
275	74	1	164.9	67.6	24.9	85.4	118.4	132	92	22	19	170	163	31	316	0.8	0.1	6.4	4.1	169	44	102	103	104	5.6	1.5	52.7	6.5	19.6	1.28	43	0	1	1	1	0	1	1	0	0	1	0	0	0	1	0	1
278	45	0	153.4	58.5	24.9	90.4	114.6	129	89	17	22	185	181	22	410	0.5	0.1	7.7	4.3	215	66	111	193	107	5.9	1.8	57.3	5.9	7.6	0.53	94	0	1	0	0	0	1	1	0	0	1	0	0	0	1	0	0
294	42	1	168	69.8	24.7	90.7	104.6	115	79	20	26	172	235	34	411	0.7	0.1	7	4.7	203	53	135	76	109	5.6	1.9	54.8	5	12.3	0.75	89	0	0	0	0	0	1	1	0	0	1	0	0	0	1	0	0
299	46	1	175.8	76.4	24.7	88.5	123.3	113	74	19	39	193	141	34	375	0.9	0.1	6.9	4.2	180	42	108	102	100	5.5	1.2	48.6	7.7	15.2	1.05	61	0	0	0	0	0	1	1	0	0	1	0	0	0	1	0	0
311	50	0	166.7	68.4	24.6	91.7	73.2	94	54	18	15	151	226	16	331	0.6	0.1	7.2	4.2	193	49	126	75	104	5.9	1.3	43.9	5.1	12.2	0.53	93	1	0	0	0	0	0	0	0	0	0	0	0	0	1	0	1
317	58	1	171.8	72.3	24.5	88.6	181.5	124	85	20	14	195	197	42	404	0.7	0.1	7.2	5.2	183	61	100	81	107	5.3	1.6	49.1	8.9	24.2	0.92	65	1	0	0	1	0	0	0	0	0	0	0	0	0	1	0	0
319	64	1	172.2	65.2	24.5	78.8	88.8	124	91	23	14	171	144	33	352	1.4	0.2	7	4.2	243	59	151	161	104	5.7	1.5	52.7	4.9	12.5	0.91	64	0	1	0	1	0	1	1	0	0	1	0	0	0	1	0	0
321	56	1	173	73.2	24.5	80.6	55.1	130	87	24	20	188	133	25	269	1.2	0.1	7.1	4.4	204	76	103	55	100	5.4	0.5	19.5	5.9	13.5	1.3	46	0	0	0	0	0	0	0	0	0	0	0	0	0	1	0	1
322	58	1	162.9	65.1	24.5	88.1	107.2	125	72	384	902	283	1394	1568	218	1.4	0.2	6.5	3.9	206	91	72	33	92	5.5	0.5	24.8	5.4	17.9	0.65	95	1	0	0	0	0	0	0	0	0	0	0	0	0	1	0	0
332	80	1	154.6	58.4	24.4	85.3	144.7	126	79	31	16	175	98	27	212	0.8	0.1	6.2	3.5	168	58	86	62	98	6	0.7	30.9	4	23.5	1.16	47	0	0	0	1	0	1	1	0	0	0	0	0	0	1	0	1
338	46	1	167.9	68.4	24.3	84.1	119.2	136	76	30	34	176	175	107	451	0.7	0.1	6.9	4.5	197	47	134	70	106	5.8	0.8	25.1	4.7	11.2	0.85	77	0	0	0	1	0	0	0	0	0	0	0	0	0	1	0	0
340	79	1	173.6	66.3	24.2	81.7	70.3	106	62	34	28	231	240	15	226	1	0.1	7.3	3.9	145	53	68	35	100	5.6	1	38.9	5.9	15.7	1.06	52	1	1	0	1	0	0	0	0	0	0	1	0	0	1	0	0
342	80	1	169	69.1	24.2	88.2	131.2	138	77	14	11	137	168	18	298	0.9	0.1	6.9	4.1	253	57	171	81	106	5.8	1.8	58.6	5	16.2	0.67	85	1	1	1	1	1	0	0	0	0	0	0	0	0	1	0	1
345	42	0	164.6	65.5	24.2	83.5	59.6	115	77	17	8	142	148	14	238	0.8	0.1	6.7	4	187	56	116	40	92	5.6	0.9	49.7	4.1	9.6	0.78	64	1	0	0	1	0	0	0	0	0	0	1	0	0	1	0	0
348	47	1	167.4	67.7	24.2	84.6	107.9	129	80	23	27	168	217	36	330	1.3	0.1	6.9	4.5	201	47	127	97	113	5.3	1.4	36	8.5	16.1	0.9	72	0	0	0	0	1	1	1	0	0	0	0	0	0	1	0	0
349	49	1	170.4	63.9	24.2	86.3	111.9	117	80	22	31	154	282	31	361	0.9	0.1	7.7	4.4	286	54	194	134	239	9.2	4.1	14.3	5.1	13.6	0.84	77	0	0	0	0	0	1	1	0	1	1	0	1	0	1	0	0
350	54	0	161.4	63.1	24.2	87.1	66.7	124	86	24	25	195	110	42	421	0.7	0.1	6.4	3.6	173	57	96	69	75	5.3	0.4	60	5.8	8.8	0.7	67	0	0	0	0	0	0	0	0	0	0	0	0	1	1	0	0
354	73	1	161.4	62.7	24.1	82.1	114.4	144	85	29	33	171	234	32	366	1	0.1	7.3	4.5	234	61	145	90	119	6	1.5	32.1	7.1	12.4	0.91	62	0	0	0	1	0	1	1	0	0	1	0	0	0	1	0	1
357	60	1	162.6	63.7	24.1	80.7	96	116	85	19	18	179	129	37	418	1.3	0.1	6.9	4.6	225	41	115	440	118	5.8	3.2	72	8.2	12.4	0.91	66	0	0	0	0	1	1	1	0	0	1	0	0	1	1	0	1
358	69	1	170.5	70.1	24.1	90	146.4	95	61	20	20	167	183	32	249	1.4	0.1	6.8	4.7	196	52	127	107	114	5.6	1.4	35.3	6.5	18.2	0.99	58	0	1	0	0	0	1	1	0	0	1	0	0	0	1	0	1
359	46	1	181.6	72.6	24.1	87.8	64.7	123	75	27	26	184	187	75	298	1.1	0.1	6.4	4.3	195	58	112	72	107	5.9	1.1	32.7	5.4	12.2	0.94	69	0	0	0	0	0	0	0	0	0	0	0	0	0	1	0	1
360	45	1	169	68.7	24.1	82.1	54.1	103	69	20	14	183	237	30	434	1.5	0.1	7.5	4.6	229	66	134	80	95	5.5	0.5	22.5	5.8	10.7	0.95	69	0	0	0	0	0	0	0	0	0	0	0	0	0	1	0	0
368	67	0	154.9	57.7	24	88.7	72.1	122	81	41	36	184	250	71	369	1.2	0.1	7.3	4.1	268	46	171	229	100	5.5	1.5	58.4	5.5	14.7	0.81	54	0	0	0	0	1	1	1	0	0	0	1	0	0	1	0	1
380	56	1	176.6	74.4	23.9	86.5	113.9	107	68	17	23	128	185	18	323	1.3	0.1	7	4.3	149	37	95	81	97	5.2	1.4	63.5	6.6	12.5	0.94	65	0	1	1	1	0	1	1	0	0	1	1	0	0	1	0	1
382	42	1	172.3	70.9	23.9	83.6	47.1	117	81	26	33	158	210	21	360	1.1	0.1	7.8	5.1	256	60	177	51	96	5.5	1.4	65.5	6.3	15.3	0.86	77	0	0	0	0	0	1	1	0	0	1	0	0	0	1	0	0
383	39	0	157.3	54.4	23.9	82.8	40.3	117	80	17	12	132	205	16	362	0.8	0.1	7.5	4.5	201	68	109	78	94	5.6	1.4	69.7	5.6	11.9	0.81	63	0	0	0	0	0	0	0	0	0	0	0	0	0	1	0	0
389	56	1	178.9	76.3	23.8	90.6	130.9	109	67	28	25	170	168	28	520	0.7	0.1	7	4.8	298	47	219	117	92	5.6	0.7	37.2	8.2	18.9	1.31	45	0	1	0	0	0	0	0	0	0	0	0	0	0	1	0	1
390	46	1	180.8	77.9	23.8	86.4	84.1	110	75	27	26	155	180	54	343	1.2	0.1	7.3	4.3	240	39	165	207	102	5.6	1.5	55.4	7.5	9.8	1.01	63	0	0	0	0	1	1	1	0	0	1	0	0	0	1	0	0
392	80	1	157.1	54.3	23.7	86.5	153.4	143	80	18	12	189	162	12	296	1.1	0.1	7.1	4.2	194	74	95	72	122	6.1	1.5	30.5	6.1	17	0.81	50	0	1	0	1	0	0	0	0	0	0	1	1	1	1	0	1
396	33	1	167.7	66.7	23.7	80.1	87	145	79	17	23	127	219	27	393	1.1	0.1	6.7	4.5	138	32	78	129	105	4.9	1.6	51.4	8.6	12.6	0.86	84	0	0	0	1	0	1	1	0	0	1	0	0	0	1	0	0
399	77	0	142.2	48	23.7	71	108.9	126	72	20	26	221	183	17	478	0.6	0.1	7.8	4.6	177	45	99	160	123	6.4	2.7	54	5	10.8	0.58	75	0	1	0	1	0	0	0	0	0	0	1	1	0	1	0	1
400	61	1	174.3	71.9	23.7	85.4	106.9	130	80	19	13	203	137	22	335	1.9	0.1	6.7	4.2	171	39	107	94	106	5.8	0.5	16.7	5.2	17.1	0.9	67	0	0	0	0	1	0	0	0	0	0	0	0	0	1	0	0
405	31	1	172.8	70.7	23.7	77.3	27.1	114	63	18	14	124	321	84	269	1.4	0.1	7.1	4.6	165	59	87	59	94	5.3	0.9	46.5	7.1	16.7	0.85	86	0	0	0	0	0	0	0	0	0	0	0	0	0	1	0	1
408	68	1	164.1	63.5	23.6	86.1	152.1	157	93	26	16	180	175	42	416	0.8	0.1	6.9	4.5	153	57	74	89	136	7.2	2.7	39.5	3.8	23.5	0.88	66	0	1	0	1	1	1	1	0	1	1	1	1	1	1	0	0
414	73	0	150.8	53.6	23.6	90.3	92.5	96	54	26	18	184	232	24	305	1.4	0.1	6.6	3.8	200	66	96	88	88	5.1	1.3	86.4	4.7	18.6	0.74	58	0	0	0	0	0	0	0	0	0	0	0	0	0	1	0	0
418	51	0	163.3	62.9	23.6	87.5	54.1	124	84	22	18	177	179	15	367	0.9	0.1	7	4.4	252	52	166	118	93	5.5	0.9	48	6.3	12.6	0.72	66	0	0	0	0	0	0	0	0	0	0	0	0	0	1	0	0
419	53	0	152.7	55	23.6	84.3	80.8	107	75	19	14	169	103	15	272	0.9	0.1	6.4	4.3	232	63	134	92	99	5.9	0.7	30	5	12	0.72	65	0	0	0	0	0	1	1	0	0	1	0	0	0	1	0	0
420	57	1	172	69.9	23.6	92.9	136.4	117	68	27	47	161	125	42	239	0.5	0.1	6.8	3.9	158	60	74	65	103	5.8	2.3	81	6.9	17.4	0.92	66	0	0	0	0	0	1	1	0	0	0	0	0	0	1	0	1
422	49	0	160.5	60.8	23.6	74	37.4	98	72	15	11	110	117	25	301	0.7	0.1	6.8	4.3	180	66	89	58	93	5.7	0.7	36	4.3	11.3	0.6	82	0	0	0		0	0	0	0	0	0	0	0	0	1	0	0
423	73	0	154.6	56.2	23.5	86	141.9	122	74	25	23	194	194	29	304	0.8	0.1	7.2	4.5	212	63	123	91	110	6	1.6	46	3.4	16.4	0.75	57	0	0	0	1	1	1	1	0	0	1	1	0	1	1	0	1
426	48	1	177.9	74.3	23.5	81.8	106.1	153	110	24	32	196	309	36	379	0.9	0.1	7.2	4.4	230	44	162	164	99	5.2	3.7	150	6.9	12.9	0.93	69	1	1	0	1	0	1	1	0	0	1	1	0	1	1	0	0
431	52	1	174	71	23.5	88.8	170.5	101	67	28	31	193	255	223	375	0.9	0.1	6.6	3.9	208	56	132	70	103	5.8	1.8	63	6.3	10.8	0.83	76	0	0	0	0	0	0	0	0	0	0	1	0	0	1	0	0
432	53	1	160.4	60.3	23.4	77.8	78.4	115	70	20	26	126	119	58	332	1.2	0.1	7.1	4.9	180	59	91	125	101	5.2	1.5	56.8	5.9	11.3	0.73	86	0	0	0	1	0	1	1	0	0	1	1	0	1	1	0	0
439	72	1	163.6	62.6	23.4	79.1	77.7	123	79	26	13	167	243	24	340	1.3	0.1	7.8	4.8	181	50	94	142	96	5.7	0.5	21.7	6.3	18.9	1.14	49	0	0	0	0	0	0	0	0	0	0	1	0	1	1	0	0
445	48	1	180	75.5	23.3	88	146.3	122	84	24	28	156	165	57	326	0.9	0.1	7	4.4	229	65	140	68	100	5.5	1.2	48.6	7.7	16.9	0.91	70	0	0	0	0	0	1	1	0	0	0	0	0	1	1	0	0
450	81	1	171.1	67.8	23.2	88.6	68.6	139	97	27	18	170	152	21	373	1.6	0.1	6.9	4	237	75	128	49	96	5.4	1.4	65.5	4	11.6	0.56	103	0	1	1	1	1	0	0	0	0	0	1	0	0	1	0	0
460	57	1	170.5	67.4	23.2	85.4	117.1	91	62	21	24	105	198	20	316	0.9	0.1	6.8	4.2	178	42	100	144	112	5.4	0.8	22	5.9	14.3	0.9	68	0	0	0	0	0	1	1	0	1	0	0	1	0	1	0	0
461	81	1	157.8	57.4	23.1	84.1	100.8	131	81	31	34	192	137	29	323	1.3	0.1	8.3	4.3	216	50	138	113	118	5.9	3.2	72	6.6	16.7	0.98	56	0	1	0	1	0	0	0	0	0	0	1	0	0	1	0	1
464	63	1	170.8	67.5	23.1	85.3	130.9	123	92	17	14	179	220	56	339	1.3	0.1	7	4.1	206	49	121	140	100	5.5	0.7	29.2	6.3	11.6	0.87	69	0	0	0	1	0	1	1	0	0	0	1	0	0	1	0	0
465	82	1	159.4	58.8	23.1	71.7	42.4	115	57	21	21	176	278	25	315	1.1	0.1	6.9	4.4	191	65	102	64	110	5.6	1.4	38.3	5	14.1	0.69	82	0	1	1	1	0	0	0	0	0	0	1	1	0	1	0	0
467	64	1	154.3	54.9	23.1	80.4	71.5	94	68	60	39	275	198	15	321	1.2	0.1	7.3	4.6	234	65	143	52	93	5.6	0.5	24	4.7	14.1	0.84	71	0	1	0	1	0	1	1	0	0	1	0	0	0	1	0	0
470	51	1	174.4	70.3	23.1	84.7	94.7	108	68	31	34	190	149	34	330	0.9	0.1	7.6	4.5	207	52	121	123	111	5.4	1.9	52.5	6.2	15.5	0.81	79	0	0	0	0	0	1	1	0	0	1	0	0	0	1	0	1
479	76	1	172.7	68.5	23	87.2	180.3	125	71	25	23	192	157	29	424	0.8	0.5	6.6	4	200	51	123	105	105	5.9	1.6	51.4	5.3	16.5	0.97	58	0	0	0	1	1	1	1	0	0	0	0	0	1	1	0	0
481	50	1	173.4	69.1	23	76.9	49.4	115	74	24	18	254	133	18	331	1	0.1	7	4.1	165	69	65	92	87	5.5	0.6	45	8.3	12	0.91	70	0	1	0	1	0	1	1	0	0	1	1	0	1	1	0	0
483	72	0	158.2	57.6	23	85.6	60.6	92	67	23	17	159	212	17	276	0.8	0.1	7.2	4.4	197	66	103	76	87	5.3	1.1	75	5	11.9	0.69	63	0	0	0	0	0	0	0	0	0	0	0	0	0	1	0	0
488	64	1	173	65.8	22.9	85.8	125.8	129	83	21	12	187	136	25	290	0.9	0.1	6.4	4.2	201	56	120	70	96	5.4	0.9	43.6	4.3	17.1	0.83	72	0	0	0	1	0	0	0	0	0	0	0	0	0	1	0	0
494	56	1	165.5	62.8	22.9	77.1	47.6	112	74	35	29	190	247	25	228	1.1	0.1	7.1	4.7	238	75	125	69	107	5.7	0.8	24.5	4.7	16.3	0.93	65	0	0	0	0	1	0	0	0	0	1	0	0	0	1	0	1
496	65	1	179.7	73.9	22.9	82.8	111.5	108	62	25	31	152	198	67	274	1.7	0.1	6.5	4.1	210	65	120	93	115	5.7	0.6	13.8	6.4	10.8	0.92	64	0	0	0	0	0	0	0	0	0	0	0	0	0	1	0	0
498	58	1	175.5	70.2	22.8	85.5	134.8	131	89	17	25	155	210	39	378	0.9	0.1	6.5	3.9	193	61	109	89	112	5.8	2.8	73.5	3.7	16	0.83	72	0	0	0	1	0	1	0	1	0	1	0	0	1	1	0	0
499	70	0	145.8	48.5	22.8	83.1	114.6	154	84	19	14	164	270	14	451	0.8	0.1	7.1	4.6	317	53	209	148	108	5.9	0.8	24	5.9	16.2	0.72	60	0	0	0	1	1	0	0	0	0	0	0	0	0	1	0	0
502	82	0	149.6	50.7	22.7	91	87.3	116	73	28	20	236	210	15	344	0.7	0.1	6.7	4.2	206	61	107	155	91	5.6	1.3	77.1	4.1	19.4	0.58	73	0	1	1	1	1	0	0	0	0	0	1	0	1	1	0	0
503	52	1	168.7	62.6	22.7	76.2	72.2	167	111	18	18	139	398	14	305	0.7	0.1	7.4	4.1	170	39	102	99	96	5.3	0.9	43.6	7.2	13.6	1.02	60	0	0	0	1	0	0	0	0	0	0	1	0	0	1	0	0
510	39	1	178	71.9	22.7	82.7	67.9	130	82	33	58	253	195	225	379	1.2	0.1	7.6	5	326	122	163	189	109	5.2	1.6	47	8.3	15.2	0.94	72	0	0	0	0	0	0	0	0	0	0	1	0	0	1	0	1
513	70	0	160.2	58.1	22.6	84.8	67.5	123	65	23	15	194	191	23	280	1.1	0.1	7	4	235	81	116	60	112	6.1	0.6	14.7	5.2	17	0.87	49	0	0	0	1	0	0	0	0	0	0	0	0	0	1	0	1
515	57	1	167.1	63	22.6	80.5	67.3	124	93	21	19	153	151	21	324	0.7	0.1	6.9	4.4	273	62	187	66	93	5.6	0.7	36	6.6	15.8	0.93	65	0	0	0	1	0	1	0	1	0	0	0	0	1	1	0	1
518	71	0	163.2	60.3	22.6	87.6	61.8	139	91	18	16	169	217	20	261	1	0.1	7.2	3.9	183	59	105	47	104	5.6	1	35.1	3.9	13.1	0.62	71	0	0	0	0	0	1	0	1	0	1	0	0	0	1	0	0
519	43	1	184.7	77	22.6	83.3	107.1	119	91	19	18	123	173	318	393	1	0.1	7.3	4.8	278	42	150	285	128	5.9	1.3	22.2	7.2	15.7	1.06	60	0	0	0	0	0	1	0	1	1	0	1	1	0	1	0	1
520	61	1	176	70.1	22.6	85.6	97.8	111	73	18	16	162	196	46	353	0.9	0.1	7.1	4.3	197	57	116	79	113	6.1	2	50.4	3.7	15.8	0.91	66	0	1	0	0	0	1	0	1	0	1	0	0	1	1	0	0
521	58	0	157.3	55.9	22.6	81.7	54.9	128	70	15	18	174	182	16	335	1	0.1	6.7	4.1	205	84	92	73	105	5.9	1	34.3	4	12	0.5	94	0	0	0	0	0	0	0	0	0	0	0	0	0	1	0	0
522	48	1	174.8	69.1	22.6	85.6	114.6	118	88	18	21	171	279	38	385	0.6	0.1	7.2	4.6	236	60	150	91	112	5.7	1.1	29.4	8.3	16.5	0.91	70	0	0	0	0	0	0	0	0	0	0	0	0	0	1	0	0
523	51	1	168.1	64	22.6	79.9	94.3	103	75	20	18	181	97	15	302	0.9	0.1	6.6	3.9	211	67	121	63	92	5.3	1.6	86.9	4.5	10.1	0.79	81	0	0	0	0	0	0	0	0	0	0	0	0	0	1	0	0
525	53	0	162.2	59.5	22.6	85.4	78.9	111	64	24	19	196	170	35	324	0.6	0.1	6.6	4.1	215	57	129	86	96	5.3	0.7	32.7	5.1	9.6	0.62	77	0	0	0	0	0	0	0	0	0	0	0	0	0	1	0	1
529	53	1	173.5	67.5	22.4	91.5	189.5	116	77	53	76	200	199	56	564	1	0.1	8	4.9	245	44	167	83	99	5.6	1.7	70	8.2	14.8	0.64	101	0	0	0	1		0	0	0	0	0	0	0	0	1	0	1
534	78	0	142.8	44.9	22.4	81.9	96.1	112	64	22	16	163	193	16	380	0.7	0.1	6.7	4.3	212	77	99	132	104	6.5	0.8	26.3	2.9	10.7	0.49	88	0	1	1	1	1	1	0	1	0	1	1	0	1	1	0	1
535	42	1	166.3	61.9	22.4	81.9	78.9	124	83	20	22	168	216	20	340	1	0.1	7.3	4.4	184	49	117	78	91	5.3	0.9	51.4	5.8	9.2	0.79	86	0	0	0	1	0	0	0	0	0	1	0	0	0	1	0	1
536	51	0	151.2	51.1	22.4	75.3	40.4	115	82	17	16	180	174	13	311	0.9	0.1	7.4	4.5	244	70	139	65	103	5.3	0.8	27	4.8	13.8	0.77	62	0	0	0	0	0	0	0	0	0	0	0	0	0	1	0	1
537	58	1	174.2	68	22.4	83.6	79	94	59	22	33	128	143	29	331	0.7	0.1	7.2	4.3	189	52	112	101	110	5.9	1.6	46	4.3	14.8	0.84	73	0	1	0	0	0	1	0	1	0	1	0	0	1	1	0	0
546	68	1	163.5	59.4	22.2	79.1	88.7	156	67	17	13	184	126	17	301	0.8	0.1	6.7	4.1	281	69	167	85	105	5.5	0.8	25.7	5.8	20.1	0.93	63	0	1	0	1	1	0	0	0	0	0	1	0	0	1	0	1
550	60	1	171.8	65.5	22.2	81.8	80	131	88	17	15	192	177	20	335	1.1	0.1	6.5	4.1	196	37	85	321	104	5.4	2.1	70.2	6	14.3	0.91	67	0	1	0	0	0	0	0	0	0	0	0	0	0	1	0	0
560	65	1	168.4	62.7	22.1	76.1	82.8	156	101	19	21	207	109	27	252	0.5	0.1	6.8	4.3	184	45	103	199	113	5.8	1.1	28.8	7	16.1	0.99	59	0	0	0	1	0	1	0	1	0	1	1	0	0	1	0	1
563	53	0	155.6	53.6	22.1	79.7	53.2	117	89	21	15	188	199	20	242	1.3	0.1	7	4.5	239	83	123	78	101	5.3	0.5	18.9	4.9	8.6	0.64	75	0	0	0	0	0	0	0	0	0	0	1	0	0	1	0	1
571	69	1	160.7	56.8	22	74.1	87.9	150	81	21	16	165	177	28	445	0.9	0.1	6.8	4.2	198	67	100	55	120	6.1	1.5	31.6	6.1	13.2	0.81	72	0	1	0	1	0	1	0	1	0	1	0	0	0	1	0	1
575	67	0	153.1	51.5	22	79.1	64.4	117	75	15	8	192	180	13	308	1.3	0.1	7	4.2	200	44	123	172	92	6	0.5	24.8	3.1	10.1	0.63	70	0	1	0	1	1	1	0	1	0	1	0	0	0	1	0	0
577	51	0	162.6	58.1	22	84.4	76.8	129	81	18	13	154	239	21	366	0.6	0.1	7.3	4.4	229	53	152	88	92	5.5	0.7	37.2	6.7	12	0.8	59	1	0	0	1	0	0	0	0	0	0	0	0	0	1	0	1
580	40	1	177.7	69.4	22	83.7	59.6	101	65	24	14	147	156	48	328	1.3	0.1	6.5	4.5	152	70	55	57	101	5.7	0.5	18.9	7.9	12.3	0.99	68	0	0	0	0	0	0	0	0	0	0	0	0	0	1	0	1
581	79	0	147.2	47.4	21.9	84.4	71.1	108	58	19	14	171	189	17	324	0.9	0.1	6.6	4.1	158	60	79	56	96	5.8	0.9	43.6	5	16.4	0.6	71	0	1	1	1	0	1	0	1	0	1	1	0	1	1	0	1
587	49	1	175.4	67.3	21.9	79	107.1	97	63	14	15	114	209	17	329	0.7	0.1	6.9	3.9	192	46	126	72	101	5.2	1.2	47.4	5.3	12.4	0.83	77	0	0	0	0	0	0	0	0	0	1	0	0	0	1	0	0
589	77	1	157.5	54.6	21.8	80.1	105.8	141	65	24	19	232	105	23	248	1	0.1	6.8	4.4	179	53	97	94	129	6.5	1	16.4	4.9	13.4	0.57	102	0	1	1	1	1	0	0	0	0	0	1	1	1	1	0	1
595	57	0	157.3	54	21.8	77.8	102.9	97	71	19	14	208	173	30	349	1	0.1	6.4	4.4	233	73	121	182	110	5.9	0.8	23	4.5	16	0.63	73	0	0	0	0	0	0	0	0	0	0	0	0	0	1	0	0
597	62	0	154.8	52.1	21.7	78.8	109.7	116	61	19	14	161	219	22	409	1	0.1	7.3	4.5	155	43	58	281	148	7.6	1.8	21.2	7.1	13.4	0.65	70	0	1	0	1	1	1	0	1	1	1	1	1	1	1	0	0
608	51	1	167	60.3	21.6	77.6	33.8	99	68	19	19	170	181	21	378	0.8	0.1	7.2	4.7	189	60	100	87	105	5.7	1.3	42.9	6	11	0.97	64	0	1	1	0	0	0	0	0	0	0	0	0	1	1	0	0
610	37	1	168.6	61.3	21.6	78.5	76.8	95	64	13	12	108	171	15	290	0.8	0.1	7	4.5	173	64	85	74	95	5.3	0.2	11.3	6.1	15.2	0.88	79	0	0	0	0	0	0	0	0	0	0	0	0	0	1	0	0
613	69	1	163.5	57.4	21.5	78	100.1	128	80	19	12	154	323	114	370	0.7	0.1	7.3	4.3	190	57	108	98	95	5.4	0.9	45	6.1	12.7	0.88	65	0	0	0	1	0	0	0	0	0	0	0	0	0	1	0	0
615	60	0	154.6	51.3	21.5	80.7	95.1	112	70	17	16	160	191	26	462	0.6	0.1	6.8	4.3	210	89	91	59	116	5.6	1.7	40.8	5.7	17.9	0.69	66	0	0	0	1	0	0	0	0	0	0	0	0	0	1	0	1
616	68	1	175.4	66	21.5	87.9	117.7	101	56	24	11	78	258	20	256	1	0.1	7.2	4.2	248	51	163	77	100	5.9	0.7	29.2	5.7	15.8	0.84	70	0	1	0	1	1	0	0	0	0	0	0	0	0	1	0	1
619	56	0	157.8	53.6	21.5	80.2	45.4	98	72	21	22	171	203	19	287	0.5	0.1	6.8	4.1	177	68	81	61	96	5.8	0.7	32.7	5.9	13.3	0.62	76	0	0	0	0	0	0	0	0	0	0	0	0	0	1	0	0
620	73	0	159.1	54.5	21.5	80.8	57	103	70	20	11	199	177	12	374	0.9	0.1	7.1	4.3	257	78	148	59	103	6	1	36	4.8	15.5	0.7	62	0	0	0	0	0	0	0	0	0	0	0	0	0	1	0	1
621	66	0	153.2	50.3	21.4	74.4	82.3	100	63	19	10	156	130	15	346	0.9	0.1	6.6	4.1	223	56	134	103	94	5.5	0.7	34.8	4.8	11.4	0.47	97	0	0	0	1	0	0	0	0	0	0	0	0	0	1	0	0
627	72	0	145.5	45.3	21.4	81.2	90.5	130	80	23	16	171	368	17	285	0.8	0.1	7.8	4.8	212	53	97	102	92	5.7	0.7	37.2	4.5	8.5	0.62	71	0	1	0	1	1	1	0	1	0	1	0	0	1	1	0	0
629	51	1	174.8	67.2	21.4	76.6	51.5	116	81	20	25	130	301	21	328	2.6	0.1	7.3	4.3	225	61	141	90	94	5.3	0.7	34.8	5.8	11	0.87	71	0	1	0	0	0	0	0	0	0	1	0	0	0	1	0	0
632	37	1	169.4	61.4	21.4	77.3	40.7	93	65	23	18	153	149	12	316	1.1	0.1	6.5	4.1	144	46	79	63	92	5.6	0.2	12.4	6.5	8.9	0.78	89	0	0	0	0	0	0	0	0	0	0	0	0	0	1	0	0
634	63	0	164.7	59.7	21.3			140	89	22	12	143	207	16	324	0.8	0.1	7.5	4.5	189	84	85	58	98	5.9	1	41.1	6.3	12.5	0.6	76	0	0	0	1	0	0	0	0	0	0	1	0	0	1	0	1
636	57	0	157.2	52.6	21.3	85.8	75.1	97	61	26	30	187	262	45	433	0.5	0.1	6.3	4.2	319	71	214	109	123	6.5	1.8	36	5	9.3	0.64	73	0	0	0	1	0	1	0	1	0	1	0	0	0	1	0	0
641	46	0	159.7	54.4	21.3	79	45.3	117	69	22	14	151	206	9	284	0.7	0.1	7	4.4	176	47	103	111	99	5.2	1.7	70	6	9.6	0.69	72	0	0	0	0	0	1	0	1	0	1	0	0	0	1	0	0
645	31	1	188.1	75.4	21.3	74	20.9	104	70	23	13	176	185	28	290	1.5	0.1	7.1	4.4	230	75	125	92	91	5.5	0.2	12.9	5.2	14.3	0.86	84	0	0	0	0	0	0	0	0	0	0	0	0	0	1	0	1
650	78	0	144	43.9	21.2	79.6	26.9	131	89	27	25	216	301	57	312	0.9	0.1	7.3	4.2	227	58	143	128	83	5.6	0.8	72	7.1	14.1	0.85	48	0	1	0	1	0	0	0	0	0	0	1	0	1	1	0	1
651	57	0	158	52.8	21.2	78	85.8	142	92	27	21	222	216	15	330	0.8	0.1	6.6	4.4	250	80	139	70	99	5.8	0.7	30	6.3	21.6	0.8	56	0	0	0	1	0	0	0	0	0	0	1	0	1	1	0	0
658	72	1	163.7	56.6	21.1	77.6	80.5	138	64	25	20	201	157	23	331	0.7	0.1	7.2	4.3	201	45	129	86	91	5.8	0.7	38.6	4.8	16.1	0.89	64	1	1	0	1	1	0	0	0	0	0	1	0	0	1	0	0
659	74	1	168.5	59.9	21.1	79.3	69.8	106	60	21	18	192	221	21	240	1.3	0.1	6.7	3.9	230	71	129	75	98	5.4	0.5	20.6	5.3	18.1	0.87	65	0	1	0	1	1	0	0	0	0	0	0	0	0	1	0	1
660	57	1	171.3	62	21.1	75.2	38.6	165	110	19	21	194	164	36	225	1.1	0.1	6.7	4.1	246	76	126	114	103	5.7	0.5	18	4.4	11.9	0.94	65	0	0	0	1	0	0	0	0	0	0	1	0	0	1	0	1
662	62	0	158.1	52.7	21.1	84.5	94	111	83	25	12	159	196	16	267	0.6	0.1	6.6	4.4	219	66	128	45	120	5.4	1.2	25.3	5.3	25.4	0.69	66	0	0	0	0	0	0	0	0	0	0	0	1	0	1	0	0
663	65	1	164.2	56.8	21.1	83.2	71.9	115	71	47	67	155	289	255	348	1	0.1	6.8	4.2	251	64	159	111	101	6.1	1	37.9	7.6	19.2	0.86	68	0	0	0	0	0	0	0	0	0	0	0	0	0	1	0	0
664	48	1	169.9	61	21.1	73.6	28.4	115	81	22	19	168	145	44	276	1.1	0.1	7.4	4.7	206	70	107	93	100	5.6	1	38.9	7	14.8	1.05	61	0	0	0	0	0	0	0	0	0	1	0	0	0	1	0	1
669	75	1	170.6	64	20.9	79.6	101.3	136	72	29	37	159	177	30	284	0.8	0.1	7	4.2	138	36	74	162	202	6.3	29.4	152.8	7.5	19.5	0.92	61	0	1	1	1	1	1	0	1	1	1	0	1	0	1	0	1
674	76	1	176.5	65.2	20.9	75.4	9.6	154	105	30	30	253	168	29	233	0.7	0.1	7.8	4.6	223	83	103	57	103	5.7	0.5	18	7.1	25	0.78	73	0	0	0	0	0	0	0	0	0	0	1	0	0	1	0	1
675	58	1	168.5	59.4	20.9	77.3	72.7	115	83	21	12	165	119	31	292	1.6	0.1	6.6	4.4	259	100	127	101	101	5.7	0.7	28.4	4.9	13.2	0.74	85	0	0	0	0	0	0	0	0	0	0	0	0	0	1	0	1
682	55	1	172.4	61.9	20.8	73.4	37.4	112	74	21	18	140	141	23	243	0.9	0.1	6.1	4.2	211	72	107	36	107	5.7	0.5	16.4	5.5	13.1	1.02	60	1	0	0	0	0	0	0	0	0	0	0	0	0	1	0	0
684	50	1	165.1	56.7	20.8	69.7	12	101	74	28	23	161	160	15	263	1.3	0.1	7.5	4.6	217	65	123	60	101	5.4	0.7	28.4	7.1	14	0.86	74	0	1	0	0	0	0	0	0	0	0	0	0	0	1	0	1
685	27	1	172.3	61.7	20.8	73.5	37.8	101	62	19	23	144	130	22	346	1.3	0.1	7.1	4.8	178	48	105	166	93	5.1	1.8	96	5.7	13	0.87	88	0	0	0	0	0	0	0	0	0	0	0	0	0	1	0	0
688	68	1	142.4	42	20.7	72.2	37.3	137	85	22	17	180	164	18	418	1.2	0.1	7.8	4.7	219	75	118	49	100	5.5	0.7	29.2	4.2	11.4	0.57	106	0	0	0	1	0	0	0	0	0	0	1	0	0	1	0	0
691	78	1	159.9	52.8	20.7	78.5	77.8	145	69	27	26	159	193	71	286	1.1	0.1	7	4.3	204	55	127	95	111	5.8	1.1	30	3.8	15.9	0.73	78	0	1	0	1	1	0	0	0	0	0	1	0	0	1	0	1
693	56	1	175.1	63.4	20.7	82.6	113.6	112	72	19	14	199	175	18	328	1	0.1	7.2	4.3	201	51	118	129	94	5.4	0.5	23.2	6.2	11.7	0.9	68	0	1	0	1	0	0	0	0	0	0	1	0	1	1	0	0
695	55	1	169.1	59.2	20.7	74.7	20.8	104	74	23	17	167	167	21	291	0.8	0.1	7.1	4.2	224	106	81	35	94	5.5	0.7	34.8	4.7	14.4	0.72	87	0	0	0	0	0	0	0	0	0	0	0	0	0	1	0	0
705	71	0	148.3	45.3	20.6	78.5	90.4	132	78	26	18	213	275	18	412	0.7	0.1	6.9	4.4	320	81	203	82	101	5.7	1.5	56.8	4.6	16.3	0.74	59	0	1	1	0	1	0	0	0	0	0	0	0	0	1	0	1
710	64	0	160.6	52.8	20.5	79.2	57.3	109	77	21	13	163	292	25	312	1	0.1	6.9	4	224	77	118	54	102	6	1.3	46.2	5.7	16.6	0.8	55	0	0	0	1	0	0	0	0	0	0	0	0	1	1	0	1
713	64	0	156.7	50.4	20.5	76	83.5	112	74	24	17	213	183	27	257	0.7	0.1	6.8	4.1	209	69	118	71	98	6	0.5	20.6	5.3	14.6	0.62	72	0	0	0	0	0	0	0	0	0	0	0	0	0	1	0	1
716	65	1	163.6	54.8	20.5	70	44.4	90	67	16	10	145	116	11	219	0.7	0.1	6.9	4.2	149	51	75	51	101	5.2	1.2	47.4	4.7	17	0.93	63	0	0	0	0	0	0	0	0	0	0	0	0	0	1	0	1
720	67	0	155.2	49.2	20.4	78.2	41.2	102	56	21	11	160	155	10	325	0.6	0.1	6.7	4.3	218	94	99	48	94	5.9	0.7	34.8	3.4	12.6	0.63	70	0	1	0	1	0	0	0	0	0	0	0	0	1	1	0	0
731	43	1	170.7	59.4	20.4	71.9	44.9	116	82	28	34	142	148	21	311	0.8	0.1	7.1	4.6	219	53	127	101	94	5.5	0.7	34.8	5.4	13.9	0.94	71	0	0	0	0	0	0	0	0	0	0	0	0	0	1	0	0
736	48	0	168.9	58	20.3	79.5	34.3	121	70	22	9	180	110	44	331	1.1	0.1	7	4.4	232	66	146	91	102	5.7	1.5	55.4	5	11.9	0.71	69	0	0	0	1	0	0	0	0	0	0	0	0	0	1	0	1
738	36	1	177.1	63.8	20.3	68.2	17	139	83	24	15	196	167	26	338	0.8	0.1	7.3	4.8	181	69	83	79	110	5.5	1.4	38.3	6.4	14.8	0.94	74	0	0	0	0	0	0	0	0	0	0	1	0	0	1	0	1
739	62	1	163.8	54.4	20.3	71.9	25.2	137	77	27	19	187	253	20	298	1	0.1	6.7	4.7	233	80	122	62	92	5.1	0.5	24.8	6	15.5	0.81	75	0	1	0	0	0	0	0	0	0	0	1	0	0	1	0	0
746	45	0	159.5	51.7	20.3	70.4	37.7	112	67	17	9	185	152	13	275	1.1	0.1	7	4	186	67	103	52	94	5.3	0.9	46.5	3.8	9.9	0.59	86	0	0	0	0	0	0	0	0	0	0	0	0	0	1	0	0
748	52	0	164.3	54.5	20.2	79.4	67.3	128	88	17	10	203	190	70	392	1.2	0.1	7.2	4.5	221	72	120	46	119	4.8	2.6	57.9	5	8.2	0.72	66	0	0	0	1	0	0	0	0	0	0	0	0	0	1	0	0
749	53	0	155.9	49.1	20.2	76.9	75.1	106	61	20	18	166	225	22	373	0.9	0.1	6.3	4.1	269	65	136	425	99	6	1.2	50	6	15.7	0.87	53	0	0	0	0	0	0	0	0	0	0	0	0	0	1	0	0
750	63	0	155.9	48.8	20.1	79.9	86.9	93	65	20	18	155	266	38	507	0.5	0.1	7.5	4.6	207	49	122	130	106	6.1	1.6	50.2	6.7	14.3	0.6	76	0	0	0	1	1	0	0	0	0	0	1	0	1	1	0	0
751	71	1	169.9	58	20.1	80.6	72.8	110	81	27	24	153	231	25	326	1	0.1	7	4.2	173	78	66	95	100	6	1.5	58.4	5.5	13.2	0.76	77	0	1	1	1	0	0	0	0	0	1	0	0	0	1	0	1
753	70	0	147.9	48.1	20.1	65.1	20.7	94	65	31	27	221	169	40	334	1	0.1	6.4	4.2	185	59	84	82	94	5.2	0.7	34.8	4.6	20.1	0.84	51	0	0	0	1	0	0	0	0	0	0	0	0	0	1	0	1
754	64	0	150.6	45.7	20.1	76.9	68.4	118	70	18	15	173	118	14	372	1.1	0.1	6.9	4.4	311	80	196	93	107	6.2	0.8	24.4	5.5	12.5	0.52	89	0	0	0	0	1	0	0	0	0	0	0	0	1	1	0	0
756	23	1	178.1	63.7	20.1	74.4	18.1	118	83	19	15	137	157	14	318	1.1	0.1	7.3	4.6	186	74	87	52	94	5.4	0.7	34.8	7.6	9	0.76	107	0	1	0	0	0	0	0	0	0	0	0	0	0	1	0	0
758	69	0	157.1	49.4	20	69.1	45.5	145	83	20	15	184	144	29	283	1.2	0.1	6.8	4.3	253	78	128	90	94	6	0.9	46.5	6.6	18.8	0.94	45	0	1	1	1	0	0	0	0	0	0	1	0	0	1	0	0
759	80	1	161	51.9	20	66.6	69.1	107	68	29	18	170	162	24	292	0.9	0.1	7.1	4.4	194	57	118	65	94	5.5	0.7	34.8	3.2	14.8	0.87	64	0	1	0	1	0	0	0	0	0	0	0	0	0	1	0	0
762	48	1	161.4	57.3	20	71.4	30	136	103	22	23	156	223	20	287	1	0.1	6.8	4.1	193	73	92	69	101	5.7	0.7	28.4	5.7	14.5	0.92	68	0	0	0	0	0	0	0	0	0	0	1	0	0	1	0	0
763	77	1	174.1	60.7	20	77.6	64.9	109	70	21	19	157	184	30	290	1	0.1	6.3	3.9	234	61	145	122	97	5.7	0.5	21.2	6.3	14.5	0.74	78	0	0	0	0	1	0	0	0	0	0	0	0	0	1	0	1
764	54	0	163.3	53.3	20	77.1	91.8	114	78	19	17	169	362	67	374	0.6	0.1	6.9	4.4	206	51	123	108	93	5.7	0.5	24	4.5	12.6	0.43	114	0	1	0	0	0	0	0	0	0	1	0	0	0	1	0	1
765	54	1	162.6	52.9	20	70.5	32.4	112	79	19	15	152	210	20	286	0.8	0.1	6.9	4.4	196	67	111	66	101	5.7	0.5	18.9	4.6	16.1	0.79	79	0	0	0	0	0	0	0	0	0	0	0	0	0	1	0	1
766	48	0	152.3	46.5	20	68.1	26.7	97	74	19	16	128	114	19	285	1.7	0.1	7.2	4.4	241	77	140	69	101	5.2	1	37.9	3.6	13.1	0.6	82	0	0	0	0	1	0	0	0	0	0	0	0	0	1	0	0
769	31	0	150.8	45.5	20	69.5	27.4	114	69	16	9	151	117	11	193	1	0.1	7.1	4.4	187	72	92	51	89	5	0.7	41.5	2.2	6.8	0.54	103	0	0	0	0	0	0	0	0	0	0	0	0	0	1	0	0
776	46	0	160.7	51.4	19.9	74.8	61.9	121	80	16	12	170	178	17	240	0.7	0.1	7.4	4.3	201	78	96	40	98	5.6	1	41.1	2.9	6.3	0.66	73	0	0	0	0	0	0	0	0	0	0	1	0	0	1	0	0
778	67	0	156.2	48.4	19.8	74.2	46.4	141	91	18	14	198	139	12	319	1	0.1	7	4.2	195	47	124	73	107	5.6	0.8	24.5	5.2	16	0.69	64	0	0	0	1	0	0	0	0	0	0	0	0	1	1	0	1
781	50	0	167	55.3	19.8	79.5	51.4	106	76	14	10	128	160	9	240	1.1	0.1	6.8	4.4	199	73	91	68	98	5.4	0.7	30.9	3.5	19.8	0.78	61	0	0	0	0	0	0	0	0	0	0	0	0	1	1	0	0
785	48	0	167.4	55.2	19.7	83.7	93.1	117	75	17	13	155	193	31	415	0.8	0.1	7.1	4.4	210	75	105	75	104	5.5	1.3	43.9	4.1	11.8	0.48	103	0	0	0	0	0	0	0	0	0	0	0	0	1	1	0	0
788	66	0	155.9	48	19.7	76.7	28.8	109	76	25	12	193	135	10	315	1.1	0.1	7	4.3	241	96	115	62	93	5.4	0.5	24	4.9	21.7	0.68	65	0	1	0	0	0	0	0	0	0	0	0	0	0	1	0	0
792	61	0	165.4	53.5	19.6	77.5	87.8	109	83	20	14	127	166	15	345	0.9	0.1	7	3.9	257	97	121	70	105	5.7	1	34.3	4.2	11.7	0.56	82	0	1	1	1	1	0	0	0	0	0	0	0	0	1	0	0
796	55	0	153.6	46.2	19.6	67.2	39.2	124	82	21	16	192	209	21	351	0.9	0.1	7.1	4.7	239	84	124	98	99	5.8	1.2	50	4.7	17.4	0.64	74	0	0	0	0	0	0	0	0	0	0	0	0	0	1	0	0
798	67	0	162.5	51.7	19.6	79.5	57	96	65	23	15	156	211	45	281	1	0.1	6.4	4.2	239	76	121	66	106	5.5	1	33.5	3.1	17.8	0.52	88	0	0	0	0	0	0	0	0	0	0	0	0	0	1	0	0
799	27	0	156.9	48.3	19.6	72.4	22.4	82	53	20	8	169	157	16	423	0.6	0.1	7.7	4.9	235	74	138	67	95	5.3	1.2	56.3	4	12.3	0.53	109	0	0	0	0	0	0	0	0	0	0	0	0	0	1	0	0
803	55	0	162.3	51.1	19.4	78	61.2	115	77	16	10	158	221	12	248	0.8	0.1	6.8	4	151	58	71	66	106	5.5	1	33.5	3.6	9.8	0.45	109	0	0	0	1	0	0	0	0	0	0	0	0	0	1	0	0
804	43	0	170	56	19.4	78.9	51.7	107	82	18	13	173	169	18	438	0.8	0.1	7.2	4.6	192	68	99	79	102	5.6	1	36.9	5.5	8.6	0.65	78	0	0	0	0	0	0	0	0	0	0	0	0	0	1	0	0
807	68	0	155.7	46.8	19.3	74.2	45.7	126	74	20	9	177	242	10	289	0.6	0.1	6.8	4.5	257	85	148	50	102	5.6	1	36.9	4.5	11.9	0.71	62	0	1	0	1	0	0	0	0	0	0	0	0	0	1	0	1
809	72	0	156.2	47	19.3	74.1	69.4	106	72	23	17	172	171	22	217	1	0.1	7	4.2	254	80	142	90	96	5.1	0.7	32.7	4.5	16	0.71	60	0	0	0	0	0	0	0	0	0	0	0	0	0	1	0	1
814	38	0	153.1	45.1	19.2	67	10.3	88	64	17	10	149	111	11	184	0.9	0.1	7	4.2	176	52	106	72	90	5	0.7	40	4.6	10	0.6	88	0	0	0	0	0	0	0	0	0	0	0	1	0	1	0	0
816	63	0	162.3	50.4	19.1	68.8	38.1	107	71	18	16	177	185	15	327	0.9	0.1	7.5	4.4	215	85	99	69	102	5.8	0.8	27.7	3.8	16.5	0.52	88	0	0	0	0	0	0	0	0	0	0	0	0	0	1	0	0
822	81	0	153.9	44.8	18.9	71.7	13.5	132	77	24	21	180	130	19	715	1.4	0.1	6.8	4.1	214	68	113	92	113	5.7	0.8	21.6	5.1	22.6	0.9	45	0	1	1	1	0	0	0	0	0	0	1	0	0	1	0	0
823	55	0	158.9	55.5	18.9	74.2	72.1	116	81	23	11	147	213	45	318	1	0.1	6.9	4.5	258	82	137	97	107	5.9	1.3	40.9	3.9	9.9	0.51	92	0	0	0	1	0	0	0	0	0	0	1	0	1	1	0	0
825	58	0	156.2	46.1	18.9	77.5	29.7	140	96	18	14	165	135	9	292	0.7	0.1	6.7	3.9	193	72	94	40	92	6.1	0.2	12.4	4.8	20.4	0.82	55	1	0	0	0	0	0	0	0	0	0	1	0	0	1	0	0
829	77	0	146.3	40.3	18.8	70.2	45.6	123	60	24	23	166	182	14	253	1.1	0.1	6.7	4.3	196	71	94	75	103	5.1	1	36	5	9.9	0.59	73	0	1	0	0	0	0	0	0	0	0	0	0	0	1	0	0
832	69	0	163.3	49.8	18.7	80.5	68.9	112	73	18	14	166	236	16	345	0.9	0.1	7.5	4.7	218	107	69	79	106	5.8	2.6	83.7	4.7	17.2	0.62	71	0	0	0	1	0	0	0	0	0	0	0	0	0	1	0	0
833	55	0	153.5	44	18.7	69.4	23.3	106	71	21	16	171	221	14	269	1.2	0.1	6.3	4.2	196	97	70	82	102	5.8	0.5	18.5	3.8	11.2	0.69	68	0	0	0	0	0	0	0	0	0	0	0	0	0	1	0	1
846	55	0	158.1	45.5	18.2	66	20.9	111	81	21	13	185	165	14	382	0.9	0.1	7.6	4.9	260	89	135	60	89	5.3	0.9	55.4	5.5	15.7	0.8	58	0	0	0	0	0	0	0	0	0	0	0	0	0	1	0	0
850	76	0	146.5	38.8	18.1	68.4	37.7	97	54	37	31	286	245	46	271	0.9	0.1	7.4	3.8	214	81	103	52	92	5.5	1.1	62.1	6.5	15.1	0.62	70	0	0	0	1	0	0	0	0	0	0	0	0	0	1	0	0
852	35	0	167.2	50.5	18.1	75.4	24.1	113	71	17	12	141	178	13	229	1	0.1	7.1	4.4	153	80	55	30	94	5.3	0.9	46.5	3.4	5.9	0.61	89	0	0	0	0	0	0	0	0	0	0	0	0	0	1	0	0
854	61	0	157.9	54.9	18	65.5	48.9	107	69	22	17	188	184	45	222	2.1	0.1	7	4.2	205	61	117	56	98	5.2	0.5	20.6	5.6	16.9	0.57	81	0	0	0	0	0	0	0	0	0	0	1	0	0	1	0	0
856	55	0	169	51.3	18	74	28.3	118	76	26	16	180	157	21	319	0.8	0.1	6.9	4.6	263	97	126	56	93	5.6	0.5	24	4.6	11.2	0.68	69	0	0	0	0	0	0	0	0	0	0	0	0	0	1	0	0
857	72	0	149.2	39.8	17.9	67	14.9	129	81	18	15	181	157	17	420	1	0.1	6.3	4	209	73	104	59	94	5.8	0.2	11.6	4.6	15.4	0.71	60	0	1	0	1	1	0	0	0	0	0	0	0	1	1	0	0
861	67	0	163.5	47.2	17.7	73.7	61.6	150	104	27	16	182	162	22	337	1.2	0.2	7.3	4.4	237	77	129	62	86	5.8	0.4	31.3	5.3	19.7	0.64	70	0	0	0	1	1	0	0	0	0	0	1	0	0	1	0	0
867	38	1	170.3	50.8	17.5	65.4	29.2	144	84	23	30	142	275	152	342	1	0.1	7.3	4.5	218	59	130	82	94	5.1	0.9	46.5	4.8	11.7	0.97	70	0	0	0	1	0	0	0	0	0	0	1	0	0	1	0	0
868	60	0	165.6	47.9	17.5	75.3	45.4	96	68	20	16	132	176	15	316	0.7	0.1	6.7	4.1	142	62	63	74	90	5.3	0.9	53.3	4.3	12.4	0.65	71	0	0	0	0	0	0	0	0	0	0	1	0	0	1	0	0
869	48	0	158.4	43.5	17.3	69.7	30.9	127	76	39	38	166	200	79	265	1.1	0.1	6.4	4.3	210	76	103	33	89	5.4	0.4	27.7	5.7	13.6	0.59	83	0	0	0	1	0	0	0	0	0	0	0	0	0	1	0	1
871	75	0	160.3	44.2	17.2	69.9	71.8	122	83	37	28	252	206	29	612	1.3	0.1	6.9	4.1	197	79	91	41	90	5.6	0.4	26.7	4.4	8.7	0.51	86	0	0	0	1	0	0	0	0	0	0	0	0	0	1	0	1
875	59	0	157.7	42.3	17	66.1	33.7	125	79	24	18	193	186	22	293	0.9	0.1	7.1	4.5	244	98	113	50	99	5.4	0.7	30	4.6	11.8	0.54	87	0	0	0	0	0	0	0	0	0	0	0	0	0	1	0	1
877	45	1	174.7	51.5	16.9	70.9	26.5	89	69	20	14	135	158	18	207	1.4	0.1	6.8	4.4	229	97	94	47	88	5.4	0.4	28.8	4.2	12.6	0.64	77	0	1	0	0	0	0	0	0	0	0	0	0	0	1	0	0
881	62	0	161.4	42.5	16.3	70	41.8	105	75	22	15	164	124	13	266	1.1	0.1	7	4.5	184	71	90	54	99	6.1	0.2	10	5.1	8.3	0.72	62	0	1	0	1	1	0	0	0	0	0	0	0	1	1	0	1
882	62	0	167.6	45.7	16.3	66.1	15.1	119	76	32	20	207	81	21	253	0.9	0.1	6.8	4.4	193	93	70	45	94	5.3	0.7	34.8	4.7	11.9	0.62	74	0	0	0	0	1	0	0	0	0	0	0	0	0	1	0	1
885	79	0	154.9	37.4	15.6	64.9	31.3	125	78	15	15	174	228	23	304	1.1	0.1	7	4.3	231	74	126	76	102	5.8	0.5	18.5	4.8	23.1	0.55	78	0	1	0	1	0	0	0	0	0	0	0	0	0	1	0	0
886	26	0	170	45.2	15.6	70.1	16.4	101	68	17	9	168	201	13	241	0.7	0.1	7	4.4	164	73	74	70	110	5.3	1.6	46	5.8	10.3	0.72	81	0	0	0	0	0	0	0	0	0	0	0	0	0	1	0	0
887	67	0	155.9	35.7	14.7	59.3	9	112	79	26	20	227	232	35	277	0.8	0.1	7.2	4.4	198	64	110	53	96	5.8	0.7	32.7	3.3	13.7	0.69	64	0	0	0	1	0	0	0	0	0	0	0	0	0	1	0	1
889	78	0	164.5	65.8	24.2	92				17	14	231	191	13	305	0.8	0.1	6.4	3.7	182	67	89	80	99	6	1.2	50	6	13.2	0.81	52	0	0	0	1	0	0	0	0	0	0	1	0	1	1	0	1
10	41	1	180.9	72	37.1	117.2	316.5	150	82	37	78	195	239	38	523	0.5	0.1	7.1	4.6	242	50	161	129	113	8.3	3.3	86.4	8.3	11.3	0.93	72	0	0	0	1	0	1	1	0	1	1	0	1	0	0	1	1
18	47	1	168.8	90.5	31.8	98.6	153.6	128	81	27	52	164	151	39	424	0.7	0.1	7.3	4.8	201	49	127	120	161	7.2	3.2	29.4	7.3	17.9	0.84	78	1	0	0	0	1	1	1	0	0	1	0	0	0	0	1	0
64	60	1	173.3	86.6	28.8	103.7	109.9	129	76	26	30	221	255	14	344	0.9	0.1	7.2	4.2	168	53	87	113	159	7.6	1.6	15	5.3	17	1.02	59	0	0	0	1	0	1	1	0	1	1	1	1	1	0	1	0
77	50	1	165.7	78.2	28.5	93.6	133.1	126	84	21	30	197	248	46	447	0.4	0.1	6.9	4.1	307	37	109	979	116	6.3	2.9	67.9	6.5	13	0.76	84	1	0	0	0	0	1	1	0	0	1	0	0	0	0	1	0
110	57	1	173.2	82.8	27.6	98.8	146.6	118	81	29	44	228	202	96	438	0.9	0.1	7.7	4.4	188	45	106	207	94	5.5	2.8	139.4	12.4	15.9	1.16	52	1	0	0	0	1	1	1	0	0	1	1	0	1	0	1	0
113	60	0	152.8	64.3	27.5	93.8	141.9	120	90	25	44	222	170	51	466	1.1	0.1	6.5	4	218	72	122	108	139	6	6.9	94.7	5.8	9.1	0.56	83	0	1	0	0	0	1	1	0	0	1	1	0	1	0	1	0
116	46	1	177.1	85.8	27.4	98.2	105.3	109	84	21	36	165	325	21	289	0.5	0.1	7.2	4.2	196	38	140	121	109	5.8	6.5	187.8	6	6.2	0.88	74	0	0	0	0	0	1	1	0	0	1	0	0	0	0	1	0
182	56	1	167.2	72.9	26.1	92.9	147.3	117	80	16	14	180	309	15	339	0.8	0.1	6.8	4.3	127	38	61	160	117	7	0.9	20	2.6	15.2	0.81	76	0	1	0	1	0	1	1	0	1	1	1	1	1	0	1	0
225	49	1	175	78.1	25.5	91.4	112.6	110	77	20	32	148	211	30	400	0.5	0.1	6.8	4.6	216	30	140	266	125	6.3	1.9	34.8	7.6	6.8	0.81	80	0	0	0	0	0	1	1	0	0	1	0	0	0	0	1	1
308	36	1	165.6	67.4	24.6	86.6	123.2	131	90	24	40	148	180	71	390	1	0.1	7.2	4.8	227	44	154	127	97	5.6	1.9	84.7	7.8	8.9	0.82	86	0	1	0	0	0	1	1	0	0	1	1	0	0	0	1	1
370	31	1	168.3	67.9	24	79.5	53.2	107	72	16	18	126	166	20	340	0.5	0.1	6.7	4.5	176	37	118	76	86	5.3	1.1	78.3	5.3	10.5	0.88	83	1	0	0	0	0	0	0	0	0	0	0	0	0	0	1	0
475	47	0	163.4	61.5	23	87.4	61.9	98	72	21	22	143	228	20	200	0.8	0.1	6.6	4	137	56	65	69	90	5.7	0.4	26.7	4.2	8.2	0.66	74	0	0	0	0	0	0	0	0	0	0	0	0	0	0	1	1
559	65	1	159.9	56.5	22.1	85.3	168.2	97	62	21	25	169	146	24	316	0.5	0.1	6.8	4.3	199	41	137	137	117	6.1	2	46.7	6.2	16.7	0.6	101	0	1	0	1	1	1	0	1	1	1	1	1	0	0	1	0
640	71	0	149.5	47.6	21.3	83.2	89.9	117	69	22	21	171	157	30	288	1.2	0.1	6.4	4.2	229	73	122	73	94	5.4	0.5	23.2	5.2	13.6	0.51	88	0	0	0	0	0	0	0	0	0	0	0	0	0	0	1	1
647	70	1	158.4	53.2	21.2	77.4	22.8	119	78	19	17	139	173	26	254	0.8	0.1	6.9	4.5	238	73	136	73	104	5.7	0.8	26.3	6	16.4	0.95	61	0	1	0	0	0	0	0	0	0	0	0	0	0	0	1	1
657	67	0	160	54.1	21.1	79.5	120.7	112	80	18	19	206	329	18	381	0.9	0.1	7.3	4.4	215	50	120	144	113	6.2	2.5	64.8	7	19.4	0.69	64	0	1	0	1	1	1	0	1	0	0	1	0	1	0	1	0
745	50	1	184.7	69.2	20.3	86	106.6	108	68	26	30	149	210	21	310	0.7	0.1	7.1	4.4	272	37	181	129	105	5.5	2.3	77.1	6.6	14	0.75	88	0	0	0	0	0	1	0	1	0	1	0	0	1	0	1	0
761	67	0	158.9	50.5	20	77.5	61.5	118	80	19	12	212	248	21	313	0.5	0.1	7	3.7	204	52	128	97	91	5.7	0.7	38.6	5.1	12.4	0.81	54	0	0	0	1	0	0	0	0	0	0	0	0	0	0	1	1
855	81	1	169.9	63.5	18	66	51.1	123	63	21	16	191	231	16	270	0.7	0.1	6.6	4	176	43	99	81	94	6.2	0.9	46.5	5.5	18.7	0.95	58	0	0	0	0	0	0	0	0	0	0	1	0	0	0	1	1
865	77	1	174.3	66.8	17.5	72.9	24.6	103	45	30	21	169	268	18	221	0.8	0.1	6.8	4	171	42	106	145	97	6.1	1.4	63.5	7	17	1.09	50	0	1	1	1	1	0	0	0	0	0	0	0	0	0	1	1
4	68	0	154.9	92.9	38.7	116.5	131.3	120	69	16	20	145	247	21	381	1	0.1	6.9	3.9	211	44	125	206	117	6.4	4.6	106.7	6.2	19.9	0.87	49	0	0	0	1	1	1	1	0	0	1	1	0	1	0	1	0
39	65	1	162.7	79.6	30.1	91.7	117.2	117	76	24	28	189	236	38	197	1.5	0.1	6.8	4.2	178	34	112	246	118	5.9	2.3	52.4	5.7	11	1.03	56	1	0	0	1	1	1	1	0	0	1	0	0	0	0	1	1
48	79	1	172.2	87.5	29.5	110.2	469.8	149	78	19	25	149	159	27	244	0.5	0.1	6.5	3.5	175	30	114	167	108	5.7	5.9	176	5	13.6	0.84	67	1	1	0	0	1	1	1	0	0	1	1	0	0	0	1	0
84	61	1	170.2	81.8	28.2	102.4	207.9	127	89	25	38	257	150	32	320	1	0.1	6.7	4.7	138	29	80	123	113	5.6	1.4	36	8.1	14.3	0.67	92	0	1	1	1	0	1	1	0	0	1	0	0	0	0	1	0
100	61	1	173.9	84	27.8	91.5	150.3	137	83	21	23	187	172	26	347	0.8	0.1	7.2	4.5	168	40	103	107	98	5.7	2.2	92.6	6.8	18.8	0.83	73	0	1	1	0	1	1	1	0	0	1	1	0	1	0	1	0
104	54	1	166.2	76.6	27.7	90.6	78.8	115	81	32	54	161	246	37	341	0.8	0.1	7.2	4.4	199	29	118	232	108	6.2	2.7	80	6.5	15.6	1.23	49	0	1	0	0	0	1	1	0	1	1	1	1	1	0	1	0
144	44	1	176.2	68.3	26.7	95.3	134.8	117	70	18	28	122	151	49	349	0.7	0.1	6.1	3.8	187	49	111	124	140	7.6	2.8	37.4	5.7	14.3	0.7	94	0	0	0	0	1	1	1	0	1	1	0	1	0	0	1	1
154	60	1	174	80.4	26.6	94.3	78.6	104	69	19	17	100	163	17	287	0.6	0.1	6.7	4.4	211	59	127	96	94	6	0.7	34.8	5.4	15.4	0.99	60	0	1	1	0	0	0	0	0	0	0	1	0	1	0	1	1
164	79	1	166.3	72.9	26.4	83	103.1	130	78	18	14	177	173	21	288	1.3	0.1	7	4	197	42	131	95	91	5.7	0.9	51.4	6.3	17.6	0.91	61	0	0	0	1	1	0	0	0	0	0	0	0	1	0	1	1
184	65	1	164.5	70.5	26.1	96.4	145	129	71	28	22	206	189	25	240	1.3	0.1	6.7	4.3	152	55	77	41	266	6.7	5.3	14.2	6.4	20.8	0.81	72	0	0	0	1	0	0	0	0	0	0	1	1	1	0	1	0
189	47	1	187.7	92.1	26.1	97	150.7	98	75	55	82	171	158	34	376	2.9	0.2	7.2	4.8	196	30	122	223	172	7.7	3	23.1	8.8	16.8	0.84	78	0	1	0	0	0	1	1	0	1	1	0	1	0	0	1	1
198	72	1	150.9	50.1	25.9	79	125.2	146	71	55	75	187	223	62	382	0.7	0.1	7.4	4.4	232	41	115	381	110	6	4.3	122.6	7.4	22.5	1.21	46	0	1	0	1	0	1	1	0	0	0	1	0	0	0	1	1
205	74	1	169.8	74.4	25.8	88.2	184	135	92	44	46	192	174	68	264	0.9	0.1	7.2	4.2	191	43	121	136	90	5.8	0.9	53.3	6.6	19.4	1.12	50	1	0	0	1	0	1	1	0	0	1	1	0	0	0	1	1
220	38	0	164.4	59.5	25.6	86.9	26.4	84	52	23	26	141	139	14	234	0.6	0.1	6.3	4	193	54	111	80	94	5.6	0.9	46.5	3.6	12.3	0.73	69	0	0	0	0	0	0	0	0	0	0	0	0	0	0	1	0
228	73	1	164.1	68.5	25.4	88.5	140.7	155	105	23	19	157	255	20	397	1	0.1	6.9	4.2	245	40	140	252	108	5.8	1.6	48	7	14.1	1.03	55	0	0	0	1	1	1	1	0	0	1	0	0	0	0	1	0
246	65	1	182.8	84.2	25.2	93.3	148.6	130	99	25	35	185	224	25	332	1	0.1	7.8	4.9	157	44	92	87	157	6.8	3.1	30.6	4	15.2	0.89	67	0	1	1	1	0	1	1	0	1	1	0	1	0	0	1	1
289	55	1	169.8	71.5	24.8	83.3	109	151	91	18	19	187	176	64	359	0.6	0.1	6.6	4.5	192	65	99	93	107	5.7	1.1	32.7	4.6	7.9	0.75	82	0	0	0	0	1	1	1	0	0	1	0	0	1	0	1	0
307	70	1	166.9	68.4	24.6	88.6	98	142	80	20	19	133	164	20	299	0.9	0.1	6.5	4.1	242	93	118	54	90	5.2	0.7	40	7.5	14.6	1.44	38	0	0	0	1	0	0	0	0	0	0	0	0	0	0	1	1
313	61	0	156.2	59.9	24.6	87.6	43.6	103	71	25	20	157	150	14	338	0.9	0.1	6.7	4	233	81	124	31	90	6	0.7	40	5.5	12.8	0.63	72	0	0	0	0	0	0	0	0	0	0	0	0	0	0	1	0
320	66	1	170	63.6	24.5	84.7	106.2	101	69	19	14	174	146	23	418	1	0.1	6.5	4	240	48	158	90	93	5.7	0.9	48	6.4	15.6	0.85	70	0	0	0	0	0	0	0	0	0	0	0	0	0	0	1	0
327	71	1	162	64	24.4	90.6	138.9	105	73	32	40	173	114	38	255	1.2	0.1	7.2	4.9	177	53	93	153	121	5.7	2.7	55.9	5.2	12.7	0.85	68	0	0	0	1	0	1	1	0	0	1	0	0	1	0	1	0
343	70	1	162.6	63.9	24.2	83.4	102.6	131	73	19	25	154	282	14	269	1.2	0.1	6.5	4.5	201	57	117	89	106	5.6	1.3	41.9	4.3	16.6	0.95	60	0	1	1	1	1	1	1	0	0	1	1	0	0	0	1	1
353	53	1	167.5	68	24.2	79.1	59.6	93	66	20	17	173	161	23	308	1	0.1	7.2	4.2	171	52	101	80	99	5.5	1.2	50	6.1	12.8	0.93	68	0	0	0	0	0	0	0	0	0	0	0	0	1	0	1	0
364	79	1	174	66.6	24	81.6	126.7	125	77	28	16	191	256	60	334	0.7	0.1	7.6	4	187	53	97	116	104	6	3.3	114.1	6.4	19.9	0.92	60	1	1	1	1	1	1	1	0	0	1	1	0	1	0	1	0
377	66	1	161.6	62.5	23.9	76.5	75	110	70	21	18	171	172	33	183	1.3	0.1	6.9	4.4	234	39	146	157	96	5.7	0.7	32.7	6.7	17.7	1.07	54	0	1	0	1	0	0	0	0	0	0	0	0	0	0	1	0
398	75	0	149.6	53	23.7	89	101.5	120	83	28	16	218	273	22	279	0.9	0.1	7.4	4.4	211	71	114	70	104	5.6	0.8	26.3	4.5	6.8	0.74	58	0	0	0	1	1	1	1	0	0	1	1	0	0	0	1	1
412	76	1	160.8	61.1	23.6	83	147.3	132	62	29	33	270	209	28	437	0.4	0.1	7.7	4.4	212	43	121	246	120	6.2	3.3	69.5	8.2	19.6	1.15	48	0	1	1	1	1	1	1	0	0	1	1	0	1	0	1	1
428	64	1	170.8	68.5	23.5	86.2	117.1	126	88	33	34	212	202	133	296	1	0.1	6.8	4.3	222	65	126	85	108	5.7	0.8	24	7.1	17.4	1.04	56	0	1	0	0	0	0	0	0	0	0	0	0	1	0	1	0
441	63	1	164.1	62.8	23.3	86.4	94.2	115	58	21	17	120	144	26	351	0.8	0.1	7.7	4.4	223	45	154	99	152	7.9	2.6	28.3	7.3	25.6	1.01	57	0	1	0	1	0	1	1	0	1	1	1	1	0	0	1	0
458	63	1	175.2	71.1	23.2	82.4	73.7	106	64	18	21	162	166	31	352	0.8	0.1	6.8	4.3	155	34	68	184	101	5.7	2	75.8	5.1	14.8	1.08	54	0	1	0	0	0	1	1	0	0	1	1	0	1	0	1	0
471	53	1	185.8	79.8	23.1	83.6	65.7	123	59	17	23	189	136	26	408	1.2	0.1	7.1	4.5	230	61	148	68	98	5.7	1.5	61.7	6.5	16.2	0.79	80	0	0	0	0	0	1	1	0	0	1	0	0	0	0	1	1
484	76	1	164.1	59.2	22.9	84.1	120.2	132	83	19	20	168	149	27	347	1.4	0.1	7.3	4.1	184	30	101	169	92	5.5	2	111.7	6.2	13.3	0.68	85	0	1	1	1	1	1	0	1	0	1	0	0	1	0	1	1
524	40	1	179	72.3	22.6	79.8	38.8	102	70	26	19	154	190	13	313	1.2	0.1	6.8	4.4	234	69	186	125	99	5.6	0.7	30	6.1	16.8	1.06	61	0	0	0	0	0	0	0	0	0	0	0	0	1	0	1	1
531	70	1	160.8	56.9	22.4	70.8	60.6	132	79	20	20	182	173	14	327	1.6	0.1	7.4	4.3	229	66	133	123	112	5.8	1.7	44.1	5.2	17.2	0.8	72	0	0	0	1	1	1	0	1	0	1	0	0	0	0	1	0
532	77	1	170.4	64.9	22.4	84.2	118.7	143	76	28	25	167	198	16	311	1.5	0.1	7.5	4.5	182	45	114	95	88	5.6	0.9	57.6	6.5	13.6	0.89	63	0	1	0	1	1	0	0	0	0	1	0	0	0	0	1	0
561	65	1	161.3	57.2	22.1	93	190.8	138	83	21	25	159	315	39	429	0.6	0.1	7.7	4.5	222	49	141	149	113	5.2	3.6	93.6	5.8	13.4	0.75	80	0	1	0	1	0	1	0	1	0	1	0	0	0	0	1	0
562	70	1	174.1	67.1	22.1	82.6	166.6	113	63	23	16	182	225	19	286	0.7	0.1	7.1	4.1	199	48	121	113	109	5.9	1.6	47	5	22.3	1.49	37	0	1	1	1	1	1	0	1	0	1	1	0	1	0	1	1
564	68	1	167.5	61.9	22.1	77.7	25.4	109	66	23	19	121	125	10	266	0.9	0.1	6.6	4.5	142	56	52	71	103	5.5	1	36	5.9	19.7	1.06	54	0	1	0	0	1	1	0	1	1	1	1	1	1	0	1	1
566	76	1	160	56.3	22	79.2	82	151	79	18	16	154	196	18	316	0.6	0.1	7.6	4.2	203	37	126	169	109	5.6	1.6	47	6.9	15.4	0.85	67	0	0	0	1	1	0	0	0	0	0	1	0	0	0	1	1
574	72	1	162.6	58.2	22	82.9	112.5	126	81	27	20	158	165	48	266	1.1	0.1	6.8	4	206	52	125	83	112	5.9	1.9	51.4	6.2	25	0.98	57	0	1	0	1	0	0	0	0	0	0	0	0	0	0	1	1
605	48	0	157.9	54.1	21.7	75.3	60.9	95	66	24	28	163	194	52	304	0.7	0.1	6.7	3.1	198	54	121	59	105	5.6	0.8	25.7	3.5	14.5	0.61	81	1	0	0	0	1	0	0	0	0	0	0	0	0	0	1	0
622	81	1	161.3	57.2	21.4	83.2	161.2	131	75	20	17	149	214	24	307	1.5	0.1	7	4.3	223	54	139	151	103	5.7	1.5	54	7.9	16.3	0.92	60	0	1	0	1	0	0	0	0	0	0	0	0	0	0	1	0
646	48	1	185.3	73.2	21.3	83.3	95.8	96	61	25	33	156	189	58	354	0.8	0.1	6.9	4.2	213	85	97	107	104	6	0.8	26.3	4.8	8.6	0.73	90	0	0	0	0	0	1	0	1	0	1	0	0	1	0	1	0
648	48	1	165	57.8	21.2	70.4	20.7	113	68	21	22	127	164	12	261	0.9	0.1	6.6	4.4	174	39	104	114	105	5.7	1.6	51.4	5.9	11	0.84	77	1	0	0	0	0	0	0	0	0	0	0	0	0	0	1	1
649	69	1	160.4	56.6	21.2	70	100.9	154	80	32	34	141	212	40	311	0.7	0.1	6.4	4.1	164	51	78	111	102	5.2	1.3	46.2	4.6	12.1	0.68	88	1	0	0	1	0	0	0	0	0	0	1	0	0	0	1	0
652	59	1	173.7	63.9	21.2	78.9	41	134	97	19	18	155	181	38	252	1.2	0.1	6.9	4.3	241	86	130	75	95	5.2	0.7	33.8	5.5	17.6	0.95	63	0	0	0	0	0	0	0	0	0	0	1	0	0	0	1	1
656	40	0	165	57.5	21.1	79.4	49.5	94	59	15	10	125	120	13	332	0.9	0.1	7	4.5	213	63	129	62	96	5.4	1.2	54.5	3.9	17.5	0.53	99	0	0	0	0	0	0	0	0	0	0	0	0	0	0	1	0
676	73	1	168.4	59.2	20.9	73.9	81.6	96	61	18	15	156	160	16	259	0.5	0.1	7.3	4.3	199	46	127	99	148	7.4	1.1	12.7	5.5	20.3	0.74	79	0	0	0		1	0	0	0	0	0	0	1	1	0	1	1
678	72	0	153	48.8	20.8	83.8	94.9	110	72	14	11	171	223	20	408	0.9	0.1	6.3	4	198	45	113	122	105	5.9	1.6	51.4	7.5	22.2	0.76	57	0	0	0	1	0	0	0	0	0	0	1	0	1	0	1	0
683	50	1	182.5	69.4	20.8	82.1	78.2	107	61	17	19	168	155	29	439	1	0.1	7.2	4.6	230	42	159	130	99	5.5	1	40	4.9	15.2	0.92	69	0	0	0	0	0	0	0	0	0	0	0	0	0	0	1	0
701	79	1	170.2	59.6	20.6	79.3	77.4	176	87	13	10	146	216	14	411	1.1	0.1	7	3.9	167	46	100	64	103	5.9	0.8	27	7.2	17.3	0.88	63	0	1	0	1	1	0	0	0	0	0	1	0	0	0	1	1
726	52	1	168.8	58	20.4	69.9	46.8	127	84	19	17	167	190	16	319	1.1	0.1	6.7	4.4	228	66	143	83	93	5.4	0.2	12	5.7	15.3	1.05	58	0	0	0	1	1	0	0	0	0	1	0	0	0	0	1	1
727	48	1	179	65.3	20.4	80.8	54.6	120	82	22	21	144	154	29	370	0.3	0.1	6.2	4.1	171	30	105	120	118	5.9	1.5	32.7	3.7	4.9	0.84	76	0	0	0	0	0	0	0	0	0	0	0	0	1	0	1	1
730	56	0	161.9	57.7	20.4	68	30.2	137	75	26	18	278	177	19	291	0.8	0.1	7.4	4.6	253	79	113	68	111	5.3	1.1	30	4.2	11.5	0.74	63	0	0	0	0	1	0	0	0	0	0	0	0	0	0	1	1
732	46	0	165.2	55.8	20.4	84.6	79.7	94	53	18	13	141	161	10	218	0.6	0.1	6.7	4.1	203	71	99	48	94	5.7	0.7	34.8	4.5	7.6	0.62	79	0	0	0	0	0	0	0	0	0	0	0	0	0	0	1	1
744	36	0	149.8	49.4	20.3	67.1	22.3	103	68	16	13	155	148	13	240	1.8	0.1	6.5	4.2	200	90	78	35	80	4.7	0.6	63.5	5.1	10.8	0.67	79	0	0	0	0	0	0	0	0	0	0	0	0	0	0	1	0
752	69	1	172.5	59.7	20.1	72.8	37.8	119	87	23	12	202	152	18	317	1	0.1	6.9	4.1	237	72	133	86	100	5.7	0.7	29.2	4.4	10.8	0.77	77	0	1	0	1	1	0	0	0	0	0	0	0	0	0	1	1
760	72	0	148.5	48.5	20	76.7	67.5	120	80	27	17	200	145	9	359	0.8	0.1	7.3	4.5	167	64	69	90	100	5.3	1.2	48.6	4.4	13.4	0.62	71	0	0	0	1	0	0	0	0	0	0	0	0	1	0	1	1
773	74	1	168.4	62.4	19.9	75.6	47.9	115	70	18	15	203	178	23	393	1	0.1	6.4	4.1	203	67	111	70	105	5.9	0.8	25.7	5.8	17.2	1.01	55	0	0	0	1	0	0	0	0	0	0	0	0	1	0	1	1
775	71	0	159	50.3	19.9	80.2	77.8	102	63	17	9	162	191	11	296	0.8	0.1	6.9	4.1	242	64	148	82	106	6.1	1	33.5	4.2	17.5	0.69	63	0	0	0	0	0	0	0	0	0	0	0	0	0	0	1	0
793	56	0	164.3	52.9	19.6	80	83.3	124	80	20	20	170	241	21	285	1.1	0.1	6.8	4.6	179	65	90	77	108	6	1.1	32	4.4	13.8	0.67	70	0	0	0	0	1	0	0	0	0	0	0	0	0	0	1	0
805	72	1	167.6	54.1	19.3	78.2	77.1	95	59	19	22	148	154	60	382	1.1	0.1	6.5	3.9	134	46	63	82	93	5.3	0.2	12	5.2	12.7	0.6	99	0	1	1	1	1	0	0	0	0	0	0	0	0	0	1	0
821	94	1	154.9	45.3	18.9	69.9	17.2	122	70	36	28	150	112	24	269	0.8	0.1	6.6	4	208	59	117	86	95	5.8	0.5	22.5	7.7	21.4	1.37	37	0	1	1	1	1	0	0	0	0	0	1	0	0	0	1	1
827	54	1	165.1	51.2	18.8	68.9	30.4	111	70	33	47	143	197	20	338	1	0.1	7.2	4.4	179	51	106	58	113	5.7	0.6	14.4	6	10.1	0.7	89	0	0	0	1	0	0	0	0	0	0	0	0	1	0	1	0
862	62	0	153.6	41.8	17.7	73.6	27.5	97	68	24	14	172	135	18	275	1	0.1	7.2	4.5	228	57	142	70	96	5.4	0.5	21.8	4.8	16.8	0.57	79	0	0	0	0	0	0	0	0	0	0	0	0	0	0	1	1
864	77	1	164.8	47.9	17.6	65.3	2.3	99	64	28	18	202	193	27	237	0.9	0.1	6.4	4	222	77	115	57	92	5.3	0.2	12.4	4.3	15.1	0.88	64	0	1	0	0	0	0	0	0	0	0	0	0	0	0	1	0
872	57	0	166.1	47.5	17.2	65.9	24.4	106	65	13	8	121	165	10	293	0.7	0.1	6.8	4.1	252	90	131	92	91	5.2	1.1	64.3	3.8	15.2	0.69	67	0	0	0	0	1	0	0	0	0	0	0	0	0	0	1	1
879	66	0	154.5	39.9	16.7	67.7	84.1	129	89	18	15	133	139	17	302	0.9	0.1	7	4	221	54	143	46	116	6	0.6	13.6	4.9	14.7	0.5	91	0	0	0	1	0	0	0	0	0	0	1	1	0	0	1	0
1	28	1	181.5	155.6	47.2	137.9	86.7	143	89	33	60	229	171	33	523	1.1	0.1	8.1	5	144	47	79	84	96	5.3	6.9	316.4	9.2	14.9	0.85	88	1	0	0	0	0	1	1	0	0	1	0	0	0	1	1	0
6	47	0	161.1	99.1	38.2	111.5	148.6	111	70	14	24	151	184	28	403	0.5	0.1	7.1	4.1	202	48	134	82	133	6.7	11.5	180	5	9.8	0.64	77	1	1	0	0	0	1	1	0	0	1	0	0	0	1	1	0
7	40	1	170.5	109.8	37.8	116.8	161.4	148	94	22	35	167	208	59	380	0.5	0.1	7	4.3	216	39	110	76	103	5.9	6.1	216	7.2	8.4	0.65	108	0	1	0	1	0	1	1	0	0	1	0	0	0	1	1	0
8	53	1	175.8	116.7	37.8	116.1	256.1	144	95	39	59	192	206	41	436	0.8	0.1	7.5	4.7	249	36	155	284	99	5.8	3.2	130	7.4	11.3	0.86	73	0	0	0	0	1	1	1	0	0	1	0	0	0	1	1	0
12	72	0	154.4	78.5	32.9	106.6	215.6	143	80	34	51	179	220	27	403	0.7	0.1	6.8	4	159	62	66	130	115	6.8	2.8	69.2	5.5	11.4	0.62	71	0	0	0	1	0	1	1	0	0	1	1	0	1	1	1	0
13	74	0	153.2	77	32.8	110.4	242.8	131	73	42	42	271	164	15	271	0.8	0.1	6.8	4.3	157	56	77	84	124	6.7	3.1	59	4.8	12.4	0.58	75	0	1	1	1	0	1	1	0	1	1	1	1	1	1	1	1
25	41	1	172.2	92.1	31.1	99.9	92.1	132	77	20	35	135	197	52	353	0.7	0.1	7.2	4.5	241	48	169	77	109	5.8	4.6	133	8	11.8	0.95	71	0	0	0	0	0	1	1	0	0	1	0	0	0	1	1	0
35	67	0	158.7	76.9	30.5	106.4	156.8	110	72	22	22	217	198	31	322	0.6	0.1	6.5	4	211	90	89	59	111	5.6	1.4	37.5	3.4	12.9	0.48	95	0	0	0	1	0	1	1	0	0	1	0	0	0	1	1	0
47	64	0	160.2	75.8	29.5	102.6	139.7	128	78	25	25	192	225	44	425	0.4	0.1	6.9	4.3	165	39	96	154	101	6	2	75.8	7.6	18.1	0.81	54	1	0	0	1	1	1	1	0	0	1	0	0	0	1	1	0
55	64	0	154.6	69.7	29.2	99.9	149.8	132	78	24	15	200	246	15	289	1	0.1	7.1	4.7	252	66	156	62	98	5.6	1.2	51.4	4.9	15	0.58	78	0	1	0	1	0	0	0	0	0	0	1	0	0	1	1	0
68	37	0	166.2	79.4	28.7	87.2	61.4	135	86	19	13	153	138	13	301	1	0.1	7.8	4.5	183	39	109	103	99	5.4	2	80	6.5	11.5	0.56	96	1	0	0	0	0	1	1	0	0	1	0	0	0	1	1	1
69	81	0	144.3	59.6	28.6	98.7	154.7	129	76	47	60	207	209	23	344	0.7	0.1	6.9	4	249	41	162	140	118	6.3	3.2	72	3.6	14.7	0.6	71	1	0	0	1	0	0	0	0	0	0	1	0	0	1	1	0
74	67	0	153.4	67	28.5	104.7	134.9	137	85	22	17	220	180	33	339	0.5	0.1	6.5	4.1	169	65	81	70	99	5.7	2	80	4.5	18.1	0.82	52	0	0	0	1	1	1	1	0	0	1	1	0	1	1	1	0
75	52	0	156.3	69.7	28.5	95.1	88.7	128	83	25	21	193	269	33	460	0.5	0.1	7.1	4.2	241	68	143	115	96	6.1	1.2	54.5	6.2	12.3	0.59	82	0	0	0	0	0	1	1	0	0	1	1	0	1	1	1	0
94	83	0	146.8	47.4	27.9	100.2	226.6	167	73	23	25	204	167	17	293	0.9	0.1	7.6	4.2	162	60	41	137	110	5.9	4.3	122.6	6.2	11.5	0.92	44	0	1	1	1	0	1	1	0	0	1	1	0	1	1	1	0
98	65	0	155.3	67.1	27.8	92.1	92	129	83	26	32	212	226	29	339	1	0.1	7.7	4.6	236	62	146	74	117	5.7	2	46.7	6.4	14.7	0.73	60	1	0	0	1	1	1	1	0	0	1	1	0	0	1	1	0
111	62	0	153.2	64.7	27.6	89.6	99.2	125	74	20	22	186	209	17	380	0.5	0.1	6.9	4.2	220	54	122	144	123	6	2.7	54	3.5	27.8	0.6	76	0	0	0	0	0	1	1	0	0	1	0	0	0	1	1	0
114	71	0	144.5	57.3	27.4	96.3	55.2	105	73	24	41	183	242	33	216	0.8	0.1	6.7	4.2	211	71	111	55	92	5.8	2	111.7	5.8	15.3	0.63	70	0	0	0	0	1	0	0	0	0	0	0	0	0	1	1	0
115	41	1	172.7	81.7	27.4	93.2	129.1	104	63	21	39	150	169	30	423	0.7	0.1	6.2	4	138	28	70	263	96	5.4	1.4	65.5	5.7	10.1	0.93	71	0	0	0	0	0	1	1	0	0	1	0	0	0	1	1	0
128	49	1	172.3	80.4	27.1	90.8	157.3	115	80	26	29	185	172	33	438	0.9	0.1	7.6	4.5	205	52	117	160	103	6.1	0.8	27	7.3	13.1	1.08	58	1	1	0	1	0	1	1	0	0	1	0	0	0	1	1	1
129	60	0	152.1	62.8	27.1	89	74.1	136	74	24	19	204	228	17	407	0.9	0.1	7.1	4.1	260	53	164	169	88	5.6	0.9	57.6	4.6	11.7	0.62	75	0	0	0	0	0	1	1	0	0	1		0	0	1	1	1
130	59	0	151.3	61.7	27	89.1	150.8	132	75	15	14	156	213	49	403	0.7	0.1	7.3	4.1	229	49	148	84	108	5.9	1.1	32	6.3	14.2	0.64	72	0	0	0	1	1	1	1	0	0	1	1	0	0	1	1	0
138	43	1	161.3	69.6	26.8	89.4	157.1	148	110	11	16	130	252	38	300	0.6	0.1	6.6	3.8	185	37	121	156	141	5.8	11.1	147.7	6.6	12.9	0.88	76	1	0	0	1	0	1	1	0	0	1	0	0	0	1	1	0
139	69	0	158	66.8	26.8	96.7	146.2	144	85	17	15	154	247	12	383	0.6	0.1	6.6	4	204	37	131	180	108	6.2	2.1	64	3.9	12.2	0.65	68	0	1	0	1	0	1	1	0	0	1	0	0	0	1	1	0
148	75	1	148.2	48.3	26.6	91	96.5	154	80	26	24	193	214	20	337	1	0.1	7.5	4.4	219	62	106	108	115	5.9	2.3	55.4	5.2	15.3	0.55	79	0	1	0	1	0	1	1	0	0	1	1	0	1	1	1	0
156	52	0	160.5	68.3	26.5	84.1	91.4	120	77	25	31	177	181	33	351	1	0.1	6.7	3.8	237	36	129	339	102	5.6	2.5	92.3	5.4	10.4	0.67	73	1	0	0	1	0	1	1	0	0	1	0	0	1	1	1	0
158	72	0	159.3	67.2	26.5	97.1	140.7	127	73	29	21	332	283	25	436	0.7	0.1	7.2	4.2	123	48	76	74	118	6.4	1.7	39.3	5.6	13.9	0.99	43	0	0	0	1	0	0	0	0	0	0	1	0	1	1	1	0
159	75	0	148.9	48.8	26.5	86.3	147.6	125	70	28	15	176	184	16	242	0.9	0.1	7	4.3	132	26	63	232	100	5.6	2.7	107	7.5	17.9	0.75	57	0	1	1	0	0	0	0	0	0	0	1	1	1	1	1	0
160	53	0	150	59.6	26.5	88.1	118	155	80	25	29	224	261	21	388	0.5	0.1	7.4	4.5	168	62	77	88	108	6.1	2.4	72	6.3	16.7	0.74	64	1	0	0	0	0	1	1	0	0	1	0	0	0	1	1	1
166	55	1	177.2	83	26.4	95	173.3	159	97	29	37	149	227	101	378	1.1	0.1	7.3	4.5	218	50	142	122	106	5.8	3.7	117.2	6.6	19.4	0.98	63	0	1	0	1	0	1	1	0	0	1	0	0	0	1	1	0
169	44	1	169.7	63.4	26.4	88.9	186.5	119	93	35	47	213	119	180	397	0.8	0.1	6.9	4.4	236				99	5.5	2.2	90	8.6	17.2	1.22	51	0	0	0	0	0	1	1	0	0	1	0	0	0	1	1	0
191	67	1	159.2	55.8	26	86.6	130.9	110	75	20	21	166	98	20	345	0.9	0.1	7.7	3.9	225	35	144	138	90	5.4	0.7	40	7.1	20.2	0.92	62	0	0	0	1	1	1	1	0	0	1	0	0	0	1	1	0
199	67	0	153.1	60.7	25.9	92.6	116.8	132	63	19	16	183	333	13	312	0.9	0.1	7.8	4.3	214	68	114	69	96	5.5	1.4	65.5	6	15.9	0.53	86	0	0	0	1	0	0	0	0	0	0	1	0	1	1	1	0
209	36	0	168.7	73	25.7	88.2	38.5	99	65	28	22	165	164	13	264	0.6	0.1	6.8	4.4	271	73	172	42	94	5.4	0.9	46.5	4.8	19.5	0.81	65	0	0	0	0	0	0	0	0	0	0	0	0	0	1	1	0
218	64	0	153.7	60.4	25.6	91.9	116.5	108	52	22	26	152	244	24	491	0.7	0.1	7.7	4.4	186	48	121	114	104	6.1	3.6	122.9	7.4	19.3	0.88	50	0	0	0	0	0	1	1	0	0	1	0	0	0	1	1	0
222	60	1	163.4	68.1	25.5	93.1	181.9	137	82	37	40	183	215	15	331	1	0.1	6.8	4.3	197	62	114	75	103	5.9	0.8	27	6.2	11.5	0.83	72	0	0	0	1	1	1	1	0	0	1	0	0	0	1	1	0
235	53	1	175.9	78.6	25.4	92.5	99.7	135	92	26	32	213	187	19	335	0.9	0.1	6.7	4	212	54	130	115	96	5.5	1.9	87.3	6	9.4	0.98	63	0	1	0	0	0	1	1	0	0	1	0	0	1	1	1	0
237	77	0	141.3	50.6	25.3	84.9	92.2	131	64	32	31	235	279	14	358	0.7	0.1	7.5	4.1	178	59	103	81	107	5.7	3.4	106.4	3.7	16.1	0.64	67	0	1	0	1		0	0	0	0	0	0	0	0	1	1	0
249	63	1	169.8	72.6	25.2	90.7	127	118	55	26	32	220	165	26	329	1.1	0.1	7	4.2	185	56	112	58	97	5.7	1.2	52.9	5	10.6	0.89	67	0	1	1	0	0	1	1	0	0	1	1	0	0	1	1	1
255	71	0	147.8	54.9	25.1	91.9	122.5	123	60	29	27	245	145	23	368	0.8	0.1	7	4.3	154	52	77	70	105	6	2.3	77.1	6.2	18.1	0.59	74	0	1	1	1	1	1	1	0	0	1	1	0	1	1	1	0
273	73	1	168.7	70.9	24.9	86.6	192.4	113	59	26	17	197	182	35	399	0.6	0.1	6.7	4.1	182	42	92	179	100	5.8	1.7	68.1	7.1	24.9	1.54	35	1	0	0	1	0	0	0	0	0	0	1	0	0	1	1	0
276	81	0	149.1	55.3	24.9	89.9	125.7	145	95	19	20	182	224	22	326	0.7	0.1	6.7	4.3	269	47	188	109	102	5.6	3	110.8	5.1	24.7	0.79	53	0	0	0	1	0	1	1	0	0	1	0	0	1	1	1	0
284	62	0	151.5	57	24.8	86	57.4	128	80	21	19	179	265	34	373	0.8	0.1	7.1	4.5	225	62	122	143	98	5.8	0.5	20.6	4.9	12.9	0.64	70	0	0	0	1	0	0	0	0	0	0	0	0	0	1	1	0
285	68	0	153.2	58.1	24.8	89.1	141	108	70	16	12	170	204	12	299	0.7	0.1	7	4.2	192	47	119	59	104	5.6	1.5	52.7	6.3	18.7	0.68	65	0	1	0	1	0	1	1	0	0	1	0	0	0	1	1	0
288	51	0	157.7	61.7	24.8	91.2	77.5	115	76	26	35	172	178	47	294	0.9	0.1	6.6	3.9	152	43	86	108	89	5.6	1.8	110.8	3.8	9	0.71	67	1	0	0	0	0	1	1	0	0	1	0	0	0	1	1	0
290	72	1	175.7	76.4	24.7	88.4	134.4	139	83	21	21	162	186	31	321	1.3	0.1	6.8	4.1	138	44	69	84	105	5.8	1.3	42.9	6.7	13.8	0.85	68	0	1	1	1	0	1	1	0	0	1	0	0	0	1	1	0
297	60	1	161	64	24.7	78	71.3	108	68	44	60	211	116	21	244	0.9	0.1	6.9	4	265	56	170	137	102	5.6	2.5	92.3	6	15.3	0.87	70	1	0	0	0	0	0	0	0	0	0	0	0	0	1	1	0
309	45	1	177.5	77.5	24.6	88.9	71.4	111	83	18	16	139	258	26	329	1	0.1	7.6	4.9	183	60	107	66	102	5.3	1	36.9	6.6	18.1	0.78	85	0	0	0	0	0	0	0	0	0	0	0	0	0	1	1	0
325	72	0	154.9	52.8	24.5	84.3	108.3	129	82	20	14	209	161	12	558	0.7	0.1	7.4	4.3	194	77	87	79	97	5.9	1	42.4	6.9	19	1.01	41	0	0	0		0	0	0	0	0	0	1	0	1	1	1	1
331	65	0	149.1	54.3	24.4	83.2	80.7	118	72	22	17	205	169	17	329	1.5	0.1	7.6	4.7	259	74	149	64	99	5.5	2	80	4.8	14.2	0.62	72	0	0	0	1	0	0	0	0	0	0	0	0	1	1	1	0
334	69	0	148.9	54	24.4	84.3	114.7	124	77	21	21	171	185	23	380	1	0.1	7.4	4.4	279	54	155	256	132	6.3	2.6	41.7	3.8	21.1	0.69	64	0	1	0	0	0	1	1	0	0	1	1	0	0	1	1	1
344	63	1	167.1	67.6	24.2	82.4	97.3	108	71	20	20	122	220	19	294	1.1	0.1	6.8	4.5	191	44	120	112	97	5.3	1.4	63.5	4.4	13.2	0.84	71	0	0	0	1	1	0	0	0	0	0	0	0	0	1	1	1
374	67	1	176.7	74.5	23.9	91.5	133.3	142	92	24	23	215	306	24	350	0.8	0.1	6.9	4.4	172	48	97	115	116	6	1.4	34	8.5	15.1	1.05	54	1	1	0	1	1	1	1	0	0	1	0	0	0	1	1	1
378	70	0	150.1	49.6	23.9	87	125.6	103	68	35	43	190	222	36	343	0.8	0.1	7.6	4.7	195	55	109	139	111	5.9	2.5	67.5	7.1	16.2	0.6	74	0	1	0	1	0	1	1	0	0	1	1	0	1	1	1	0
384	62	0	156	53.5	23.8	85.1	130.2	109	70	29	39	167	263	48	358	0.6	0.1	6.6	4.1	186	47	110	84	95	6	1.4	67.5	3.9	16.6	0.69	66	0	1	0	1	0	1	1	0	0	1	0	0	0	1	1	0
385	71	0	156.1	58	23.8	83.3	111.3	107	66	21	19	179	283	14	349	0.9	0.1	7.3	4.5	208	51	125	100	121	6.2	0.9	18.6	8.8	15.3	0.63	70	0	0	0	1	1	0	0	0	0	0	1	0	0	1	1	0
386	69	0	154.5	56.8	23.8	87.4	157	147	73	21	22	154	159	18	296	0.7	0.1	6.8	4.4	193	35	107	139	112	6.3	1.1	29.4	7.1	20.1	0.93	46	0	0	0	1	0	0	0	0	0	0	1	1	0	1	1	0
388	58	1	158.8	60.1	23.8	82.5	129.7	111	77	18	14	142	205	21	397	0.9	0.1	7.5	4.5	198	79	100	66	101	6.2	1.2	47.4	7.1	13.1	0.91	68	0	0	0	0	0	1	1	0	0	1	0	0	0	1	1	1
395	65	0	162.8	62.8	23.7	92.9	97.7	115	89	24	19	186	301	73	314	0.8	0.1	6.6	4.1	251	62	152	151	95	5.7	0.9	45	5.4	15.7	0.63	72	0	0	0	1	0	1	1	0	0	1	0	0	0	1	1	0
397	67	0	159.5	60.2	23.7	90	141	128	86	24	23	233	204	20	414	0.7	0.1	7.2	4.5	163	50	91	82	100	5.5	2.2	87.6	3.3	17.2	0.61	73	0	0	0	1	0	1	1	0	0	1	0	0	1	1	1	1
415	42	1	167.4	66.2	23.6	82.6	94.3	133	96	26	29	151	268	29	327	1.6	0.1	7.6	4.4	200	32	127	179	92	5.4	0.7	37.2	9.1	11.2	0.93	72	1	1	0	0	1	1	1	0	0	1	0	0	0	1	1	0
424	65	0	154.3	55.9	23.5	84.2	62.3	143	91	20	10	166	292	13	315	0.7	0.1	7.4	4.1	220	57	125	140	104	5.4	1.5	52.7	3.8	9.4	0.59	77	0	0	0	1	0	1	1	0	0	1	0	0	0	1	1	0
425	63	0	149.6	49.2	23.5	86.6	79.3	103	72	11	13	175	156	17	275	0.8	0.1	6.8	4.2	271	66	176	78	94	5.2	0.7	34.8	5.5	11.7	0.68	65	1	0	0	1	0	0	0	0	0	0	0	0	0	1	1	0
427	64	0	156	57.1	23.5	85	83	119	86	19	16	169	200	39	431	0.7	0.1	6.9	4.1	162	56	80	91	101	6.2	1.2	47.4	4.6	13.5	0.56	81	0	1	1	1	0	1	1	0	0	1	1	0	1	1	1	0
440	68	1	165	63.5	23.3	77.1	78.1	139	74	21	17	231	225	23	373	1.1	0.1	7	4.5	153	44	82	117	101	6.1	1	37.9	5.5	17.3	1.13	51	0	1	0	1	1	1	1	0	0	1	1	0	1	1	1	1
449	25	0	168.3	66	23.3	77.4	50.3	101	69	12	8	130	139	12	253	1.1	0.1	6.9	3.9	139	41	85	45	87	5.2	0.6	45	4.7	9.2	0.64	93	0	0	0	0	0	0	0	0	0	0	0	0	0	1	1	1
462	60	0	144.4	48.2	23.1	77.5	81.8	161	82	22	16	159	164	16	358	0.9	0.1	6.7	4.2	207	62	119	106	126	5.5	3.7	68.6	4.2	18.1	0.63	73	0	0	0		0	1	1	0	0	0	0	0	0	1	1	0
466	71	0	154.7	55.2	23.1	81	89.4	126	73	15	8	173	277	17	299	1	0.1	7.2	4.2	191	42	116	150	95	5.1	1.4	67.5	5	11.8	0.68	64	0	0	0	1	0	0	0	0	0	0	1	0	0	1	1	0
474	57	0	154.3	55	23.1	85.3	98.6	114	69	32	41	169	268	43	394	0.8	0.1	7	4.3	165	41	96	144	97	5.5	1.7	74.1	6.2	12.9	0.6	79	0	1	0	0	0	1	1	0	0	1	0	0	1	1	1	0
476	77	0	153.6	51.9	23	86.3	94.5	130	79	19	16	193	222	18	295	0.7	0.1	6.7	3.9	180	57	84	64	101	5.6	1.2	47.4	6.6	19.1	0.64	67	0	0	0	1	0	0	0	0	0	0	1	0	0	1	1	1
514	58	1	172.7	67.3	22.6	77.1	68.5	100	80	20	25	161	430	30	482	0.5	0.1	6.9	4	259	52	172	100	98	5.6	1.5	61.7	5.7	13.6	0.86	71	1	0	0	0	0	0	0	0	0	0	0	0	0	1	1	0
517	69	0	147.4	49.1	22.6	77.2	73.7	120	74	23	19	143	330	17	369	0.8	0.1	7.6	4.8	174	51	99	206	109	5.7	1.6	47	4.3	22.1	0.54	83	0	0	0	0	0	1	0	1	0	1	1	0	1	1	1	0
530	76	0	146.7	48.3	22.4	77.2	95.2	140	60	17	13	173	177	24	312	1.1	0.1	7	4.2	197	40	121	116	114	6	1.1	28.2	5.8	20.8	0.72	59	1	0	0	1	0	0	0	0	0	0	1	0	1	1	1	0
538	70	0	154.1	53.2	22.4	84.9	81.2	81	59	20	12	183	151	11	305	1.2	0.1	6.4	4.3	235	75	132	60	103	5.9	0.8	27	3.8	12.1	0.58	77	0	1	0	0	0	0	0	0	0	0	0	0	1	1	1	1
555	52	0	162.8	58.3	22.2	76.5	50.9	99	64	32	27	200	153	31	260	1.1	0.1	7	4.4	214	57	119	113	98	5.6	1.5	61.7	4.5	13.8	0.68	70	0	0	0	0	0	0	0	0	0	0	0	0	0	1	1	1
556	78	1	170.4	64.3	22.1	81.3	52.4	95	55	18	10	220	171	15	287	1	0.1	7.1	4.3	189	45	115	134	96	5.6	0.7	32.7	6.5	27.5	1.46	36	1	1	0	1	1	0	0	0	0	1	0	0	0	1	1	0
558	73	1	161.3	57.4	22.1	90.6	214.8	118	87	24	19	205	195	31	266	0.9	0.1	7.3	4.1	179	61	93	68	113	5.9	1.1	28.8	8.5	129	1.08	52	0	1	1	1	0	1	0	1	0	1	1	0	1	1	1	0
567	73	0	153.7	52	22	71.1	97.5	144	77	19	15	194	193	17	295	0.9	0.1	7	4	262	79	152	83	108	5.8	0.8	24	5.8	11.6	0.69	62	1	0	0	1	0	0	0	0	0	0	1	0	0	1	1	0
573	73	0	148.1	48.3	22	85.4	142.7	143	90	38	40	185	309	63	382	0.7	0.1	7.3	4.1	215	63	125	105	97	5.7	1.7	74.1	4.9	14.1	0.52	85	0	0	0	1	0	1	0	1	0	1	1	0	1	1	1	0
576	76	1	164.5	59.5	22	80.9	63	99	55	22	16	165	318	15	281	0.7	0.1	6.2	4.2	203	68	107	41	98	5.7	0.7	30.9	5.9	21.3	1.09	51	0	1	0	1	1	0	0	0	0	0	0	0	0	1	1	0
582	71	1	161.9	57.4	21.9	77.3	92.9	128	96	26	26	219	256	33	406	0.9	0.1	7.2	4.2	234	38	146	128	100	5.6	1	38.9	5.9	16.5	0.97	58	0	0	0	1	1	0	0	0	0	0	1	0	1	1	1	0
585	66	0	156.2	53.5	21.9	82.1	68.6	137	74	22	23	206	162	22	320	1.4	0.1	6.7	4.6	194	62	113	71	117	6.7	1.2	26.7	5.1	15.9	0.68	65	0	1	0	1	0	1	0	1	1	1	0	1	1	1	1	0
591	65	1	161.2	56.7	21.8	81.6	104.8	136	91	21	17	204	152	32	361	0.9	0.1	7	4.1	299	99	159	112	101	5.9	1.5	56.8	6.2	19.4	1.34	42	0	1	0	1	0	0	0	0	0	0	1	0	1	1	1	1
596	42	0	162.6	57.9	21.8	80.8	60	92	61	11	5	95	143	7	231	0.6	0.1	6.2	3.9	184	61	103	44	98	5.2	1.5	61.7	4.3	11.1	0.62	83	0	0	0	0	0	0	0	0	0	0	0	0	0	1	1	0
598	69	0	149.5	48.6	21.7	80	87.1	105	60	27	25	185	148	30	354	0.8	0.1	7.1	4.2	207	56	106	173	97	6	1.2	52.9	4.1	10.6	0.54	83	0	0	0	1	0	0	0	0	0	0	1	0	1	1	1	0
599	72	0	159.9	55.4	21.7	85.4	112.1	168	90	21	19	187	272	16	266	0.7	0.1	6.5	4	212	58	122	75	124	5.9	3.4	64.9	3.4	11.6	0.54	82	0	0	0	1	1	1	0	1	0	1	0	0	0	1	1	1
601	52	1	173.6	65.3	21.7	72.9	40.2	122	78	15	11	163	201	26	246	2.1	0.1	7	4.6	161	58	73	92	109	5.8	1.3	39.1	6.3	16.5	1.2	51	0	0	0	0	0	0	0	0	0	1	0	0	0	1	1	1
607	75	0	163.2	57.5	21.6	81.4	76.3	124	65	29	21	215	239	18	273	1.3	0.1	7.5	4.5	215	72	108	80	107	6	1.6	49.1	4.8	12.6	0.55	79	0	1	0	1	1	0	0	0	0	0	0	0	1	1	1	0
611	54	1	171	63.3	21.6	76.7	55.9	92	62	20	15	132	186	22	330	1.5	0.1	6.9	4.4	226	45	155	92	103	5.6	1.3	45	3.5	18.1	0.74	85	0	0	0	0	0	0	0	0	0	0	0	0	0	1	1	0
617	73	0	146.2	45.9	21.5	76.6	61.2	104	62	16	10	175	122	19	270	0.8	0.1	7.7	4	183	51	102	64	107	6	2.9	90	8.6	36.8	1.24	33	1	1	0	1	0	0	0	0	0	0	1	1	0	1	1	1
624	74	0	147.5	47.9	21.4	76.8	43.2	150	69	27	17	199	294	19	322	1	0.1	7	4.1	210				101	5.4	0.7	28.4	4.8	13.6	0.53	82	0	0	0	1	1	0	0	0	0	0	1	0	0	1	1	0
625	66	0	156.1	52.2	21.4	83.7	87.5	126	86	21	12	164	254	12	359	0.6	0.1	7.6	4.3	160	56	83	98	107	5.7	1.1	32.7	3.3	13.1	0.73	61	0	0	0	1	1	0	0	0	0	0	0	0	1	1	1	1
631	46	1	176.3	66.5	21.4	81.2	93.1	104	70	19	24	160	224	20	348	1	0.1	6.8	4.4	158	52	88	78	97	5.7	1.2	52.9	6.5	16.2	0.94	69	0	0	0	0	0	0	0	0	0	1	0	0	0	1	1	0
633	46	1	172	63.4	21.4	85.7	72.2	117	53	25	15	157	183	15	343	2	0.1	7	4.2	204	58	115	86	87	5.5	0.4	30	4.3	11	0.76	87	0	0	0	0	0	0	0	0	0	1	0	0	0	1	1	1
665	65	0	149.1	46.9	21.1	84.6	39.9	103	71	29	21	221	139	15	323	1	0.1	7	4	249	93	110	48	99	5.9	1	40	6.2	16.3	0.64	70	0	0	0	0	0	0	0	0	0	0	0	0	1	1	1	1
667	51	0	160.6	54.1	21	79.9	25.7	150	92	19	17	164	201	12	301	0.8	0.1	7.8	4.4	227	71	132	44	95	5.6	0.9	45	4.9	10.8	0.62	78	0	0	0	1	0	0	0	0	0	0	1	0	0	1	1	0
670	79	0	157.3	51.7	20.9	84.4	58.1	133	79	28	15	255	189	14	248	0.7	0.1	7.5	4.4	178	42	108	62	97	5.4	1.4	63.5	3.4	14.7	0.81	52	0	0	0	1	0	0	0	0	0	0	1	0	0	1	1	1
677	72	0	150.2	47	20.8	81.1	118.5	158	83	17	17	150	444	55	334	0.8	0.1	7.4	4.5	173	63	77	122	127	6.8	3.4	61.9	4.7	14	0.58	76	0	1	0	1	0	1	0	1	1	1	1	1	1	1	1	0
681	60	1	171.5	61.2	20.8	79.6	78.1	103	69	18	26	139	249	63	358	0.8	0.1	7.2	4.7	226	31	139	155	106	5.5	1.3	41.9	4.8	14.1	0.79	78	1	0	0	0	1	1	0	1	0	1	0	0	0	1	1	1
687	70	0	152.2	47.9	20.7	81.1	60.7	101	72	30	33	198	271	29	370	0.8	0.1	8.1	4.4	221	74	124	70	104	5.4	1.5	52.7	5	14.4	0.56	80	1	0	0	0	1	1	0	1	0	0	0	0	1	1	1	1
689	67	0	157.6	51.3	20.7	68.1	24.2	157	85	22	11	150	282	16	420	0.9	0.1	6.8	4.5	267	74	147	133	93	5.4	0.9	48	4.4	14.5	0.92	47	0	0	0	1	0	0	0	0	0	0	1	0	0	1	1	1
692	64	0	151.5	47.4	20.7	78	47.5	123	90	40	20	188	141	14	306	0.7	0.1	7.4	4	185	66	96	48	96	5.8	0.7	32.7	5	14.1	0.67	66	0	0	0	1	0	0	0	0	0	0	1	0	1	1	1	0
694	49	1	173.7	62.4	20.7	75.6	54.7	125	78	15	10	131	127	10	273	1.6	0.1	6.5	4	192	56	114	69	100	5.1	0.7	29.2	6.5	19.7	0.95	67	0	0	0	0	0	0	0	0	0	0	0	0	0	1	1	0
702	79	0	152.4	51.1	20.6	80.5	51.8	128	75	24	21	232	160	19	261	0.8	0.1	6.4	4.1	176	67	87	33	94	5.1	1.2	58.1	7.4	19.1	0.71	60	0	0	0	1	0	0	0	0	0	0	0	0	0	1	1	1
703	62	1	164.2	55.5	20.6	75.2	83.1	116	79	19	16	206	205	80	357	1.1	0.1	7.3	4.3	226	49	147	128	110	6.1	0.5	15.3	6.2	19.8	0.83	71	0	0	0	1	0	0	0	0	0	0	0	0	0	1	1	0
704	76	0	152.5	47.8	20.6	72.1	24.1	106	69	29	16	204	157	11	317	0.8	0.1	6.9	4.3	154	73	54	28	96	5.4	1.4	65.5	4.6	15.6	0.83	51	0	0	0	0	0	0	0	0	0	0	0	0	0	1	1	1
708	56	0	161.6	53.5	20.5	83.2	115.9	168	95	19	12	201	268	17	360	0.7	0.1	7.1	4.3	251	69	151	104	94	5.7	0.5	23.2	5.3	10.5	0.81	57	1	0	0	0	0	0	0	0	0	0	1	0	0	1	1	0
715	41	0	157.8	51	20.5	72.7	24.6	125	90	15	10	130	153	16	242	0.8	0.1	7.6	4.3	264	78	143	62	92	5.2	1.1	62.1	4.9	14.4	0.64	79	0	0	0	0	0	0	0	0	0	0	0	0	0	1	1	0
719	53	0	150.7	46.5	20.5	73.5	42.9	115	88	20	12	139	117	13	259	0.7	0.1	7.1	4.3	256	72	146	65	98	5.7	0.7	30.9	5.1	21.3	0.77	61	0	0	0	0	0	0	0	0	0	0	0	0	0	1	1	0
722	80	0	152.9	47.7	20.4	71.5	43.4	105	73	21	18	211	256	29	268	0.9	0.1	6.8	4.1	203	67	110	131	105	5.8	1.6	51.4	5.1	12.4	0.73	58	0	0	0	1	0	0	0	0	0	0	0	0	0	1	1	1
725	77	1	169.6	58.6	20.4	73	75.7	136	84	33	21	171	193	35	351	0.8	0.1	7.2	3.8	155	40	96	55	110	5.7	2.2	61.3	6.8	19.4	0.95	59	0	0	0	1	0	0	0	0	0	0	1	0	0	1	1	0
733	71	0	145.7	46.7	20.4	70.3	29.4	108	60	25	11	199	252	15	533	0.8	0.1	7.3	4.1	264	87	133	115	107	6	0.8	24.5	5.7	20	0.87	48	0	0	0	0	0	0	0	0	0	0	0	0	0	1	1	1
734	39	0	161	52.8	20.4	72.3	51.3	119	74	15	12	144	188	14	354	0.9	0.1	6.7	4.2	178	40	122	95	91	5.1	1.6	90	5	12	0.73	71	0	0	0		0	0	0	0	0	0	0	0	0	1	1	1
735	68	0	155	48.7	20.3	69.6	78.3	137	73	19	12	167	209	15	356	0.6	0.1	7.4	4.2	220	53	144	85	111	6.3	1.4	37.5	4.4	13.9	0.58	78	0	0	0	1	0	0	0	0	0	0	1	0	0	1	1	0
741	63	0	146.9	47.5	20.3	75.5	41	151	74	19	11	179	216	13	290	1	0.1	8.5	3.8	188	74	95	45	115	5.7	2	48.5	4.2	15.1	0.73	60	0	0	0	0	0	0	0	0	0	0	0	0	0	1	1	0
743	51	0	159.7	51.7	20.3	79.5	74.8	110	74	26	38	173	296	11	285	0.8	0.1	6.8	4.4	159	66	68	42	86	5.1	0.8	62.6	3.6	12.7	0.6	81	0	0	0	0	0	0	0	0	0	0	0	0	0	1	1	0
747	71	0	146.7	43.4	20.2	71.4	51.8	114	59	21	16	174	164	14	269	0.7	0.1	7.2	3.7	236	64	135	80	99	5.7	1	40	4.6	18	0.63	69	0	0	0	1	0	0	0	0	0	0	1	0	0	1	1	0
767	36	1	176.8	62.6	20	66.7	11.6	93	61	19	15	126	220	22	239	1.3	0.1	6.9	4.2	210	64	128	60	97	5.3	0.7	31.8	4.4	10.3	0.77	91	0	0	0	0	0	0	0	0	0	0	0	0	0	1	1	0
768	51	0	161.1	51.8	20	79.2	104.8	109	71	38	31	364	185	62	395	0.8	0.1	8.3	5.2	229	79	116	83	98	5.7	1.9	82.3	3.3	13.4	0.54	91	0	1	0	0	0	0	0	0	0	0	0	0	0	1	1	0
772	65	0	150.3	45	19.9	79	70.5	120	72	19	9	165	217	17	294	0.9	0.1	6.9	4.3	234	62	147	83	96	5.8	0.7	32.7	5.3	14.3	0.62	72	0	0	0	1	0	0	0	0	0	0	0	0	0	1	1	0
774	69	0	162.9	52.9	19.9	80.1	98.1	92	54	22	24	159	260	82	397	0.6	0.1	7.2	4.1	239	50	147	112	100	5.8	1.5	58.4	5.7	17.2	0.65	68	0	0	0	0	0	1	0	1	0	1	0	0	1	1	1	0
779	62	0	159.2	55.8	19.8	81.3	47.8	115	87	16	17	148	186	19	317	1.5	0.1	6.9	4.4	232	68	141	51	112	5.7	1.7	44.1	4.5	8.9	0.56	83	0	1	0	0	0	0	0	0	0	0	0	0	0	1	1	0
780	77	0	143.7	40.8	19.8	79.1	66.7	101	57	18	11	201	244	17	350	0.8	0.1	6.3	4	227	56	135	110	95	6	0.9	45	3.8	22	0.5	87	0	1	1	0	1	1	0	1	0	1	1	0	1	1	1	0
782	62	0	167.1	55.2	19.8	79	51.4	102	69	26	20	185	168	15	315	1	0.1	6.8	4.3	306	76	186	67	97	6	0.5	21.2	0.6	15.4	0.7	65	0	0	0	0	0	0	0	0	0	0	0	0	0	1	1	0
783	76	0	152.9	46.1	19.7	79	66.1	110	63	17	9	156	197	14	545	0.9	0.1	7.1	4.1	224	77	125	57	95	5.6	0.9	45	4.2	13.1	0.69	62	0	0	0	1	0	0	0	0	0	0	1	0	0	1	1	0
789	43	0	163	52	19.6	75.8	32.5	114	81	18	10	121	107	11	221	0.9	0.1	6.9	4	167	61	82	55	84	4.7	0.6	51.4	3.9	8.2	0.56	91	0	0	0	0	0	0	0	0	0	0	0	0	0	1	1	1
790	79	0	155.9	47.6	19.6	77.4	80.7	100	61	24	17	184	88	16	316	0.8	0.1	7	4.1	229	67	123	67	101	5.8	0.7	28.4	4.8	20.3	0.59	73	0	1	0	1	0	0	0	0	0	0	1	0	1	1	1	1
791	77	1	160.1	50.2	19.6	66.5	44.9	100	70	18	16	195	177	16	138	0.9	0.1	6.4	3.8	161	46	93	50	104	5.8	0.5	17.6	4.7	18	0.95	59	0	0	0	1	0	0	0	0	0	0	1	0	0	1	1	0
795	75	0	157.3	48.5	19.6	77.3	49.3	175	75	29	16	228	187	20	222	0.6	0.1	7.6	4.3	178	59	97	53	88	5.8	0.7	43.2	4.1	9.3	0.7	61	0	1	0	0	1	0	0	0	0	0	1	0	0	1	1	0
800	70	0	160.7	50	19.4	76.2	75	114	82	23	16	228	253	30	364	0.9	0.1	7.5	4.3	239	59	141	100	97	5.6	1.4	63.5	5.9	14.2	0.63	70	0	0	0	1	1	0	0	0	0	0	1	0	0	1	1	0
801	71	0	156	53.5	19.4	84.2	66.1	76	56	24	20	160	223	38	218	0.7	0.1	6.4	3.7	191	64	86	86	97	5.5	1	42.4	3.4	16.6	0.69	63	0	0	0	1	0	0	0	0	0	0	1	0	0	1	1	1
808	57	0	154.2	46	19.3	76	50.5	95	68	23	13	157	246	8	227	0.8	0.1	7.1	4.4	202	79	92	94	91	5.4	0.7	38.6	3.5	13	0.8	57	0	0	0	0	0	0	0	0	0	0	0	0	1	1	1	0
811	71	0	148.9	42.5	19.2	69.9	41.4	118	79	20	14	203	182	11	281	1.1	0.1	6.9	4.2	273	82	154	53	98	5.5	0.5	20.6	4.3	13.6	0.6	73	0	1	0	1	0	0	0	0	0	0	0	0	0	1	1	1
813	45	0	163.5	51.3	19.2	72.4	39.7	126	89	14	13	136	115	9	429	0.8	0.1	7.7	4.7	200	53	120	95	101	5.6	2	75.8	3.5	10.5	0.65	77	0	0	0	0	0	0	0	0	0	0	1	0	0	1	1	1
818	69	0	156.9	46.7	19	76.6	63.5	157	109	24	18	165	175	36	531	0.8	0.1	7	4.7	225	73	117	106	104	5.9	1.3	43.9	4.8	9.8	0.69	64	0	0	0	1	0	0	0	0	0	0	1	0	0	1	1	1
819	48	0	155.2	45.8	19	69.8	27.1	102	66	13	14	115	135	18	246	0.9	0.1	6.8	4.2	194	81	85	46	92	5.3	0.7	37.2	3.6	13.7	0.62	78	0	0	0	0	0	0	0	0	0	0	0	0	0	1	1	0
820	33	0	159.1	48	19	73	38.6	107	66	37	68	147	514	111	258	0.8	0.1	7.4	4.7	246	72	131	29	79	5.1	0.4	45	6.1	21.6	0.55	101	0	0	0	0	0	0	0	0	0	1	0	0	0	1	1	0
830	64	0	153.7	44.2	18.7	75.8	47.3	119	71	18	15	169	277	25	273	0.7	0.1	6.4	4.2	219	54	145	88	108	6.1	0.5	16	4.1	11.1	0.76	57	0	0	0	1	0	0	0	0	0	0	0	0	0	1	1	0
831	69	0	158.2	46.7	18.7	70.3	38.7	114	80	17	11	174	136	11	290	0.9	0.1	6.4	4.4	234	54	145	105	101	5.6	1	37.9	3.2	15.3	0.46	99	0	0	0	1	0	0	0	0	0	0	1	0	0	1	1	0
834	44	0	166.7	51.9	18.7	71.2	16.2	114	73	17	16	143	119	14	244	0.5	0.1	6.9	4	223	88	113	52	96	5.1	0.7	32.7	2.8	14.3	0.58	87	0	0	0	0	0	0	0	0	0	0	0	0	0	1	1	0
837	63	0	152.5	51.2	18.6	71.2	48.9	110	76	20	12	177	214	14	375	1	0.1	7.4	4.6	280	75	167	78	97	5.6	1.4	63.5	3.4	13	0.47	100	0	0	0	0	0	0	0	0	0	0	0	0	0	1	1	0
841	69	0	153.5	43.3	18.4	73.6	57.8	109	71	18	19	208	206	23	334	1	0.1	7.1	4.5	192	55	105	138	110	5.3	1.1	30.6	3.7	13.7	0.62	71	0	0	0	1	1	0	0	0	0	0	0	0	0	1	1	1
842	51	0	160.8	47.7	18.4	69.7	9.7	133	90	18	15	149	248	13	252	1	0.1	7.1	4.4	196	70	105	47	91	5.4	0.4	25.7	4	15.7	0.63	75	0	0	0	0	0	0	0	0	0	0	1	0	0	1	1	1
843	34	0	161	47.7	18.4	64.5	14	124	67	20	14	176	115	10	277	0.8	0.1	7.1	4.6	237	88	120	43	91	5.2	0.2	12.9	3.8	11.2	0.58	92	0	0	0	0	0	0	0	0	0	0	0	0	0	1	1	0
844	70	0	152	42.2	18.3	64.3	23	90	57	32	25	197	167	13	247	0.9	0.1	6.9	4.4	217	71	125	39	97	5.8	0.5	21.2	3.5	13.3	0.76	57	0	0	0	0	0	0	0	0	0	0	0	0	0	1	1	0
845	63	0	163.1	48.6	18.3	73.4	42.5	113	70	20	14	202	193	17	183	1.4	0.1	7.3	4.4	298	82	177	73	94	5.3	0.5	23.2	3.4	18.9	0.53	87	0	0	0	0	0	0	0	0	0	0	0	0	0	1	1	1
847	56	0	155.2	43.9	18.2	79.7	61	155	88	23	14	189	310	18	406	0.8	0.1	8.7	5	293	87	181	57	99	5.7	1	40	6.1	11	0.7	67	0	0	0	0	0	0	0	0	0	0	1	0	1	1	1	0
848	56	0	148.8	48.7	18.2	61.3	20	91	69	18	9	152	202	11	236	0.8	0.1	6.8	4.3	229	89	97	68	95	5.3	0.9	45	3.4	16.4	0.63	75	0	0	0	0	0	0	0	0	0	0	0	0	0	1	1	0
849	45	0	161.3	47.3	18.2	73.8	36.7	99	65	19	11	138	112	8	219	0.8	0.1	7.1	4.4	234	73	133	61	85	5.5	0.6	49.1	4.4	8.3	0.59	86	0	0	0	0	0	0	0	0	0	0	0	0	0	1	1	0
851	78	0	146.6	38.9	18.1	75.6	40.1	149	86	22	10	166	109	16	200	1.2	0.1	7	3.7	201	76	101	52	93	5.8	0.7	36	5	18.1	0.65	65	0	1	0	1	0	0	0	0	0	0	1	0	0	1	1	0
858	61	0	157.1	44.2	17.9	67.2	16	124	83	32	30	182	169	18	276	1	0.1	6.9	4.4	260	107	127	40	91	5.5	0.9	51.4	3.9	10.3	0.64	72	0	0	0	1	0	0	0	0	0	0	0	0	1	1	1	0
860	77	0	153.1	41.4	17.7	74.8	61.6	125	95	16	10	154	184	24	220	0.6	0.1	7.4	4.1	208	57	118	124	121	5.7	1.2	24.8	5.3	17.7	0.68	63	0	1	0	1	0	0	0	0	0	0	1	0	0	1	1	0
863	72	0	147.1	38	17.6	62.9	39.1	98	78	25	16	185	147	18	306	0.7	0.1	7.5	4.5	201	105	69	65	125	6.9	0.3	5.8	4.5	17.5	0.61	72	0	0	0	1	0	0	0	0	0	0	0	1	1	1	1	1
870	93	0	142.3	34.8	17.2	62.6	10.3	150	88	23	10	241	284	21	169	1	0.1	6.8	3.8	173	59	90	41	97	5.1	1.7	74.1	5.1	17.1	0.72	56	0	1	1	1	0	0	0	0	0	0	1	0	0	1	1	1
873	69	0	160.7	44.3	17.2	63.1	18	105	73	30	18	230	174	29	235	2.1	0.1	6.4	4	219	71	116	48	91	5.7	0.4	25.7	3.9	16.7	0.69	63	0	0	0	0	0	0	0	0	0	0	0	0	0	1	1	1
874	69	0	156.2	53.7	17.1	67.6	26.5	131	74	21	20	150	232	20	298	1.4	0.2	7.2	4.5	262	104	127	51	163	7.3	0.4	3.6	4.5	14.6	0.49	91	0	0	0	1	0	0	0	0	0	0	0	1	0	1	1	0
880	73	0	160.3	42.7	16.6	63.9	13.8	95	56	21	15	172	145	11	224	0.8	0.1	6.1	3.8	204	55	127	59	93	5.8	0.5	24	5.4	20.5	0.65	67	0	0	0	0	0	0	0	0	0	0	0	0	0	1	1	1
883	67	0	149.8	49.4	16.2	67.2	28.2	148	75	28	18	284	271	67	338	0.8	0.1	7	4.5	204	83	94	56	100	5.7	1	38.9	5.3	13.7	0.67	66	0	0	0	1	1	0	0	0	0	0	0	0	1	1	1	0
884	53	0	158.2	40.1	16	63.3	30.7	89	55	25	18	127	99	9	219	0.5	0.1	6.3	4	155	60	72	66	87	5.7	0.2	15	4.4	16.1	0.77	61	0	0	0	0	0	0	0	0	0	0	0	0	1	1	1	0
